# Supplementary material for: Extracting a low-dimensional description of multiple gene expression datasets reveals a potential driver for tumor-associated stroma in ovarian cancer
Source: Genome Med. 2016 Jun 10;8:66. doi: 10.1186/s13073-016-0319-7 (PMC4902951; doi:10.1186/s13073-016-0319-7)
Supplement: Additional file 8: Table S3. — The properties of the modules learned by INSPIRE. Column A: ID of the module. Column B: The number of the neighbor modules in the learned module network. Column C: IDs of the neighbor modules. Column D: The number of genes the module contains. Column E: The names of the genes the module contains. Column F: The number of MSigDB C2 categories for which the module is significantly enriched (Bonferroni-corrected p <0.05) based on a Fisher’s exact test. Column G: The MSigDB C2 categories for which the module is significantly enriched and the corresponding Bonferroni-corrected − log10 p values. The enriched categories are ordered from most significant to least significant. Columns H–L: The p value from the Pearson’s correlation of the feature corresponding to the module with six phenotypes: percent stroma (column H), percent tumor (column I), vessel formation and abundance (column J), stroma type (column K), invasion pattern (column L), residual tumor (column M), and survival (column N). As in Fig. 5a, we highlight modules 5, 6, 53, 54, 60, 78, and 81 that are significantly correlated with at least three of the six phenotypes in red. We also highlight module 30 since it is the only module that has a significant correlation with the vessel formation phenotype. (XLSX 258 kb) [file 13073_2016_319_MOESM8_ESM.xlsx]

## Sheet: SuppTable2-Modules
MODULE ID	#NEIGHBORS	NEIGHBOR MODULES	#GENES	MEMBER GENES	#ENRICHED C2 CATEGORIES	MSigDB C2 ENRICHMENT	%Stroma	%Tumor	Vessel Formation and Abundance	Stroma Type	Invasion Pattern	Residual Tumor	Survival
1	3	2 10 47	224	AFMID AHSA2 AK9 ARGLU1 ATG16L1 BBS5 C11orf95 C1orf101 C22orf39 C3orf62 CDK13 CNTRL COA1 COG3 COX20 CPSF7 DDX59 DENND5A DFNB59 DNAJC21 DPY19L1P1 EBLN2 EXO5 EXOC6B FAM126B FAM172A FAM178A FAM200A FAM219B GATS HNRNPA3 HNRNPA3P1 HNRNPDL HNRNPU-AS1 INTU IPO5P1 KDM5C KIAA0895L KMT2E L3MBTL1 LRRC37A3 MSS51 MTFR1L NBPF12 NFIA NSUN6 PABPC1L PAN3-AS1 PAXIP1-AS2 PCDHGA10 PCED1A PLCG1-AS1 PNISR PPP1R3E PTAR1…	99	DACOSTA_UV_RESPONSE_VIA_ERCC3_DN[17.5178342455964];KRIGE_RESPONSE_TO_TOSEDOSTAT_24HR_UP[11.7203132118527];DACOSTA_UV_RESPONSE_VIA_ERCC3_COMMON_DN[10.9501258368118];GINESTIER_BREAST_CANCER_20Q13_AMPLIFICATION_DN[10.018799734625];KRIGE_RESPONSE_TO_TOSEDOSTAT_6HR_UP[8.70495650865675];HOEBEKE_LYMPHOID_STEM_CELL_UP[8.67543361825384];ONKEN_UVEAL_MELANOMA_UP[8.57525009148743];GABRIELY_MIR21_TARGETS[8.44…	0.991421	0.921164	0.367185	0.0821693	0.0169704	0.335684	0.399923
2	4	1 7 8 50	323	AGAP1 AMOTL1 ANKEF1 ARMC10 ATL3 ATP11C BDP1 BOD1L1 BUD13 C5orf24 C5orf42 C6orf52 C9orf41 CACUL1 CCSAP CEP295 CEP89 CEP95 CHD2 CHP1 CHTOP CIR1 CNST COA4 COPG1 COPG2 CPSF2 CTDSPL2 DCUN1D1 DNAH14 DNAJB11 DNAJC14 DNAJC19 EFCAB14 EMC1 EXOSC3 FAM175A FAM210A FAM66C FANCB FANCM FNIP1 FOXP4-AS1 FUT11 GABPB1 GON4L GOPC GPATCH11 GPR39 HAUS6 HDAC8 HECTD1 HIST1H2BF HIST1H3B HNRNPH1 HNRNPH3 HPS3 HSPA1B ITPRIP…	122	RODRIGUES_THYROID_CARCINOMA_ANAPLASTIC_UP[23.1492948411192];RODRIGUES_THYROID_CARCINOMA_POORLY_DIFFERENTIATED_UP[19.7562822035889];SENESE_HDAC1_TARGETS_UP[16.1194637917359];JOHNSTONE_PARVB_TARGETS_3_DN[14.1483812689379];SENESE_HDAC3_TARGETS_UP[14.0276762606249];PILON_KLF1_TARGETS_DN[11.1537716695607];MILI_PSEUDOPODIA_HAPTOTAXIS_UP[10.2118530462543];BUYTAERT_PHOTODYNAMIC_THERAPY_STRESS_UP[9.276526…	0.649215	0.59736	0.69099	0.399049	0.90423	0.513422	0.979068
3	0		251	A1BG ACY3 AFAP1L1 AKAP17A ALDH16A1 ALKBH5 ANKRD13D ANKRD16 APLN ARIH2OS ARL11 ARRDC1-AS1 ASB5 ATXN7L2 ATXN7L3 BRSK1 C1orf228 C21orf58 C5orf45 C8orf31 C9orf142 C9orf43 CACTIN CAPN12 CCDC24 CCM2L CD163L1 CD99L2 CDK18 CEP152 CERS4 CLUHP3 CORO7-PAM16 CRYGS CTC1 CTXN1 CUX1 DAGLB DUS3L EML6 ERVK13-1 FAM129B FAM193B FAM195B FAM207A FAM209A FAM229A FAM71F2 FAM73B FBLIM1 FBXL19 FBXW4P1 GATB GATSL3 GBA2 GE…	3	GINESTIER_BREAST_CANCER_ZNF217_AMPLIFIED_DN[3.07563476480896];NIKOLSKY_BREAST_CANCER_11Q12_Q14_AMPLICON[2.78417960436909];FARMER_BREAST_CANCER_CLUSTER_8[2.41607372005092]	0.000184381	0.000248387	0.617561	0.0723338	0.00150049	0.0261725	0.369238
4	4	8 10 17 89	247	ABCC11 ADAMTS19 ALG1 ANKRD30B ARHGEF26 ARHGEF37 ARMCX4 ARSG ASAH2B ATG10 BDNF-AS BLZF1 BRINP2 BRINP3 C14orf39 C16orf89 C1orf64 C2orf72 C4orf36 C5orf55 C8orf46 CADM2 CCDC125 CCDC149 CCDC57 CDK12 CDNF CELF6 CES4A CGREF1 CHDH CMBL COL27A1 CPA6 CPLX1 CTBP1-AS2 D2HGDH DEGS2 DLX1 DNAJC27-AS1 DPH6 EGOT EML5 ENKD1 EPB41L4A-AS2 ERCC6L2 FAM13A-AS1 FAM184B FAM86B3P FAN1 FAR2 FAXC FBXO31 FBXO36 FCRLB FNDC5 F…	15	SMID_BREAST_CANCER_BASAL_DN[5.91238266744354];CHARAFE_BREAST_CANCER_LUMINAL_VS_BASAL_UP[5.90682626386748];DOANE_BREAST_CANCER_ESR1_UP[4.6411236127121];LIEN_BREAST_CARCINOMA_METAPLASTIC_VS_DUCTAL_DN[4.57961037771498];VANTVEER_BREAST_CANCER_METASTASIS_UP[3.95442789922737];BENPORATH_ES_WITH_H3K27ME3[3.51764457387142];BENPORATH_PRC2_TARGETS[3.19028480242824];CHIANG_LIVER_CANCER_SUBCLASS_PROLIFERATION…	0.749689	0.571166	0.0420092	0.275683	0.201102	0.0857842	0.767719
5	7	6 53 54 60 78 81 86	183	BICC1 C14orf37 C1R CD99 CMTM3 CNRIP1 DACT3 DNM3OS EBF1 ESAM FAM101B FBXL22 FERMT2 FIBIN FNDC1 FRMD6 GLIPR1 GPC6 GXYLT2 HECW2 HMCN1 KANK2 MRGPRF MRVI1 MSRB3 NEXN PODN SHISA2 SMOC2 TCEAL7 TM4SF18 TMEM200A UBE2QL1 WISP1-OT1 ZCCHC24 ZNF469 ZNF521 ACTA2 ACTG2 ACTN1 ADH1B AEBP1 ANXA6 AOC3 AQP1 BGN CALCRL CALD1 CD34 CD93 CDH11 CDH5 CNN1 COL15A1 COL16A1 COL1A1 COL1A2 COL3A1 COL4A1 COL4A2 COL6A1 COL6A2 CO…	470	SCHUETZ_BREAST_CANCER_DUCTAL_INVASIVE_UP[78.5975972695162];PICCALUGA_ANGIOIMMUNOBLASTIC_LYMPHOMA_UP[51.9349937159836];BOQUEST_STEM_CELL_UP[46.5691804605684];LIU_PROSTATE_CANCER_DN[45.7466200616806];LINDGREN_BLADDER_CANCER_CLUSTER_2B[42.8861708227442];CHICAS_RB1_TARGETS_CONFLUENT[41.6201069414862];LIM_MAMMARY_STEM_CELL_UP[41.551177645093];ONDER_CDH1_TARGETS_2_UP[39.6760286268431];CHARAFE_BREAST_CA…	5.73e-14	1.94e-13	0.0624271	1.08e-07	6.07e-11	0.00427082	0.00900591
6	5	5 53 78 81 86	192	ACKR3 ALPK2 APLNR ARSI BEND6 C1QTNF6 C3orf80 CCDC80 CDH13 CERCAM CHSY3 CILP2 COL12A1 COL24A1 COL6A6 CTHRC1 DCBLD1 DEPDC7 FAM20C FBLN7 GALNT5 GJB2 GLIS2 GPX8 IGFL2 IKBIP ISM1 ITGA11 LINC01279 LPAR1 MARVELD1 MEGF10 NAV1 NKD2 NTM PHLDB2 PIEZO2 PLXDC2 PMEPA1 PPAPDC1A PRICKLE1 SEPT11 SFRP2 SGIP1 SH3PXD2B SH3RF3 SLC35D3 SLITRK4 SMIM3 ST6GAL2 SUGCT TENM3 TMEM119 TMEM200C ADAM12 ADAMTS2 AFAP1 AK5 ALDH1A3…	330	ANASTASSIOU_CANCER_MESENCHYMAL_TRANSITION_SIGNATURE[56.8303766698777];SCHUETZ_BREAST_CANCER_DUCTAL_INVASIVE_UP[56.8292818236452];VECCHI_GASTRIC_CANCER_ADVANCED_VS_EARLY_UP[43.1947541760258];TURASHVILI_BREAST_LOBULAR_CARCINOMA_VS_DUCTAL_NORMAL_UP[33.4235313097175];BOQUEST_STEM_CELL_UP[30.4292933784968];TURASHVILI_BREAST_LOBULAR_CARCINOMA_VS_LOBULAR_NORMAL_DN[22.3776993898339];ONDER_CDH1_TARGETS_2_…	2.53e-11	5.93e-11	0.363396	4.38e-09	3.92e-13	0.000227789	0.0173799
7	7	2 8 10 11 47 50 72	325	ADAMTSL4 AGBL3 AGO4 AMBRA1 ANAPC15 ANKLE2 ANKRD31 ARHGAP21 AVL9 B4GALT1 BACH1-IT1 BROX BTBD9 C11orf84 C16orf70 C17orf99 C3orf33 CA13 CAMKMT CASKIN1 CCDC107 CCDC117 CCDC152 CCDC18 CCDC186 CDC42SE1 CEP57L1 CERS1 CFLAR-AS1 CHD6 CHIC1 CRYBG3 CXCL16 DCAF16 DDRGK1 DGKH DIP2A EBF3 ELMSAN1 EME1 EPN2-AS1 ESCO1 FAM159A FAM160A1 FAM53A FAM9C FGD2 FGD4 FGF14-AS2 FLCN GEN1 GK5 GRIN3A GRPEL2 HELB HIST1H4F HMGN…	12	NIKOLSKY_BREAST_CANCER_19Q13.1_AMPLICON[4.4323961097367];JOHNSTONE_PARVB_TARGETS_3_DN[4.2812117417313];SENESE_HDAC1_TARGETS_UP[4.07107302542146];PID_LIS1PATHWAY[3.89880851170966];KIM_MYC_AMPLIFICATION_TARGETS_DN[3.44782589650069];FOSTER_TOLERANT_MACROPHAGE_DN[2.91546457751293];GABRIELY_MIR21_TARGETS[2.64502394685824];BROWNE_HCMV_INFECTION_6HR_DN[2.61262139230313];ZWANG_CLASS_1_TRANSIENTLY_INDUCED…	0.311912	0.289756	0.757781	0.202547	0.0245918	0.038955	0.00405801
8	17	2 4 7 10 11 12 13 19 20 27 36 47 50 54 72 74 89	557	A1BG-AS1 ABHD16B ABLIM2 ADAM6 ADAMTSL5 ADCK4 ADIG AGAP2 ALKBH3-AS1 ALKBH6 AMER1 AMER3 ANKLE1 ANKRD13B ANKRD19P AP5Z1 APOC1P1 ARHGAP23 ARHGAP26-AS1 ARHGAP35 ARHGAP39 ARMC5 ARPIN ATAD3C ATF6B ATG4D ATOH8 ATP1A1-AS1 AZGP1P1 B3GALNT2 B3GNT6 B3GNT9 B4GALNT3 BCDIN3D-AS1 BRD7P3 BRWD3 BTBD17 BTBD8 C10orf55 C15orf59 C16orf71 C17orf77 C19orf18 C19orf68 C1orf234 C20orf181 C2CD4B C2orf57 C5AR2 C5orf63 C5orf6…	5	REACTOME_MEIOTIC_SYNAPSIS[3.41074814735835];REACTOME_PACKAGING_OF_TELOMERE_ENDS[3.20949171045716];REACTOME_RNA_POL_I_PROMOTER_OPENING[2.54509277893712];REACTOME_MEIOSIS[2.51099928629462];REACTOME_MEIOTIC_RECOMBINATION[2.3068242697961]	0.00322753	0.00352175	0.372795	0.0010425	2.05e-05	0.0148268	0.0358559
9	3	10 11 36	71	C11orf1 C11orf54 CCDC82 CCDC84 CWC15 FAM171A1 FAM76B FOXRED1 HINFP HNRNPUL2 KBTBD3 MAML2 MSANTD4 PPP6R3 RPUSD4 SIK3 ZBTB44 ZC3H12C AASDHPPT ACAD8 ACAT1 ALG9 ANKRD49 APLP2 ARCN1 ATP5L BIRC2 C11orf57 C11orf71 CEP57 CHORDC1 CUL5 DCPS DDX10 DLAT DPAGT1 EED EI24 FCHSD2 FDX1 GSTP1 HMBS HYOU1 MED17 MRE11A MTMR2 NARS2 NCAPD3 NPAT PAAF1 PANX1 PRCP PTS PUS3 RAB38 RBM7 REXO2 RTN3 SDHD SLC35F2 SLC37A4 SRPR S…	33	LASTOWSKA_NEUROBLASTOMA_COPY_NUMBER_DN[60.0911427611394];MOREAUX_MULTIPLE_MYELOMA_BY_TACI_DN[7.6405683634237];DIAZ_CHRONIC_MEYLOGENOUS_LEUKEMIA_UP[6.69374923308884];HASLINGER_B_CLL_WITH_11Q23_DELETION[5.74135719363634];DEURIG_T_CELL_PROLYMPHOCYTIC_LEUKEMIA_DN[5.37003378812053];BLALOCK_ALZHEIMERS_DISEASE_DN[4.741646189067];ZHAN_MULTIPLE_MYELOMA_MS_DN[4.50540413584454];MARSON_BOUND_BY_FOXP3_UNSTIMU…	0.323508	0.290391	0.566623	0.536232	0.677555	0.284148	0.329121
10	33	1 4 7 8 9 11 12 13 17 19 29 33 34 36 44 46 47 50 51 52 55 56 57 58 63 67 68 72 73 85 86 89 90	293	ACAT2 ACOT13 AIMP2 ANKIB1 APOA1BP ATP6V0B BABAM1 BOLA3 BRIX1 BRK1 C14orf119 C14orf142 C7orf73 CCDC12 CHCHD1 CIRH1A CMC1 CMC2 COA6 DCTPP1 DPH3 DPY30 EMC3 EMC4 EXOSC1 FAM162A GFM1 H2BFS HIST1H2BK HNRNPAB IMMP1L KARS KRTCAP2 LAMTOR5 MANF MCMBP MED19 METTL23 MITD1 MPLKIP MRPL1 MRPL14 MRPL47 MRPS23 MRPS28 MRPS6 NAA20 NDC1 NDUFA12 NDUFB10 NELFCD NELFE NHP2 NOP10 NOP16 NUDCD2 NUDT5 OCIAD2 OST4 OTUD1 PAP…	291	STARK_PREFRONTAL_CORTEX_22Q11_DELETION_DN[31.5028965384554];PUJANA_BRCA1_PCC_NETWORK[30.8830915949266];WONG_MITOCHONDRIA_GENE_MODULE[30.0181791783307];PUJANA_CHEK2_PCC_NETWORK[29.5200828122034];BLALOCK_ALZHEIMERS_DISEASE_DN[29.3178653632665];CHIANG_LIVER_CANCER_SUBCLASS_UNANNOTATED_DN[28.4068041349433];DIAZ_CHRONIC_MEYLOGENOUS_LEUKEMIA_UP[27.3952096830569];WONG_EMBRYONIC_STEM_CELL_CORE[25.5708751…	0.0646733	0.074801	0.237524	0.443013	0.20929	0.998762	0.690715
11	31	7 8 9 10 12 19 20 26 30 33 34 36 44 46 47 50 52 54 56 57 58 59 67 72 73 74 75 79 85 86 89	258	ACBD5 AK3 ALG14 ALS2 ANKHD1 AP5M1 ARPP19 ASAP2 ATRAID BLOC1S2 C1orf131 C2orf76 C7orf60 CASC4 CCNDBP1 CCP110 CENPBD1 CENPC CFAP20 CMTR2 CNIH1 CNOT10 COPRS COQ5 DNAJC24 DNAJC30 DPY19L3 EIF2A ERLEC1 FAM13B FAM217B FAM220A FBXL3 FBXO25 FBXO33 FUNDC1 GPN3 GSKIP HDHD2 HIAT1 HMGXB4 HNRNPK IFT20 INTS10 IPO7 JKAMP KCTD18 KDM3A KIAA1191 KIAA1715 KLHL28 KLHL8 LAMTOR3 LINC00657 LINC01003 LRIF1 LYSMD3 MFF MIC…	61	DIAZ_CHRONIC_MEYLOGENOUS_LEUKEMIA_UP[20.1161402454902];SHEN_SMARCA2_TARGETS_UP[15.5496493177098];SPIELMAN_LYMPHOBLAST_EUROPEAN_VS_ASIAN_DN[14.3840365822287];BLALOCK_ALZHEIMERS_DISEASE_DN[11.3687976161085];ACEVEDO_LIVER_CANCER_UP[11.0898287585874];ROME_INSULIN_TARGETS_IN_MUSCLE_UP[9.66836373623809];KIM_ALL_DISORDERS_CALB1_CORR_UP[8.26916093646549];FLECHNER_BIOPSY_KIDNEY_TRANSPLANT_OK_VS_DONOR_UP[6…	0.463614	0.398143	0.0359692	0.0438304	0.261373	0.715674	0.561163
12	17	8 10 11 19 20 27 29 33 36 44 47 54 70 73 85 88 89	206	ABCB10 ALG2 ANAPC16 ANO6 ATMIN C17orf58 C2orf69 CNEP1R1 COA3 CXorf23 DEPTOR EFR3A EIF2S3 ELOVL7 EMC7 FAM102B FAM107B FAM122A FAM174A FAM177A1 FAM213A FBXO8 FKTN GGCT GNAQ HEATR5A HINT2 IER3IP1 KAT2B KRT10 MAGT1 MALSU1 MICA MICU2 MMADHC MPC1 MRFAP1 MSMO1 MYL12B NAMPT NCOA7 NIPA2 NIPSNAP3A NMRK1 PAPD5 PNPLA8 PQLC3 PRDX5 PTPLAD2 RAB18 RRM2B RTCB SLC35B3 SLC40A1 SNX30 SPOPL SPPL2A SPTSSA STARD3NL STT…	100	REN_ALVEOLAR_RHABDOMYOSARCOMA_DN[11.9460370654026];DIAZ_CHRONIC_MEYLOGENOUS_LEUKEMIA_UP[10.5992230449576];SCHLOSSER_SERUM_RESPONSE_DN[10.5621559753679];PILON_KLF1_TARGETS_DN[9.7803245042757];SHEN_SMARCA2_TARGETS_UP[9.21784268404701];FLECHNER_BIOPSY_KIDNEY_TRANSPLANT_OK_VS_DONOR_UP[8.32391358773919];CREIGHTON_ENDOCRINE_THERAPY_RESISTANCE_3[7.88104198898948];FLECHNER_BIOPSY_KIDNEY_TRANSPLANT_REJECT…	0.529076	0.547262	0.871067	0.393741	0.194318	0.224554	0.77573
13	4	8 10 14 89	124	ADGB AKAP14 ALS2CR12 ANKFN1 ARMC2 C10orf107 C15orf26 C1orf158 C1orf194 C1orf87 C2orf70 C2orf73 C4orf22 C5orf49 C6orf118 C8orf34 C9orf117 C9orf24 CASC2 CATSPERD CC2D2A CCDC114 CCDC153 CCDC17 CCDC173 CCDC37 CCDC39 CCDC65 CCDC67 CDC20B CDH26 CDHR3 CFAP221 CFAP45 CFAP46 CFAP52 CFAP53 CFAP58 CFAP61 CNGA4 CWH43 CXorf22 CXorf30 CYB5D1 DAW1 DNAAF1 DNAH10 DNAH11 DNAH12 DNAH2 DNAH5 DNAH6 DRC7 DTHD1 DYDC1 D…	4	DODD_NASOPHARYNGEAL_CARCINOMA_UP[56.1745369819025];SENGUPTA_NASOPHARYNGEAL_CARCINOMA_DN[41.8573318200475];CREIGHTON_ENDOCRINE_THERAPY_RESISTANCE_2[29.6179225879266];KEGG_FOLATE_BIOSYNTHESIS[2.60982295113107]	0.636474	0.556874	0.171413	0.0645695	0.0676872	0.270478	0.857615
14	2	13 78	169	AK7 ANKRD45 ARMC3 ARMC4 C11orf70 C11orf88 C16orf46 C16orf93 C17orf97 C1orf168 C20orf85 C4orf47 C6orf165 C7orf57 C9orf135 CAPS CAPS2 CAPSL CCDC113 CCDC148 CCDC151 CCDC170 CCDC30 CCDC78 CCDC96 CDK20 CEP83 CFAP126 CFAP43 CFAP44 CFAP57 CFAP69 CFAP70 DCDC1 DNAAF3 DRC1 DYDC2 DYNLRB2 DYX1C1 DZANK1 EFCAB12 EFHB ENKUR FAM149A FAM167A FAM81B FANK1 FBXL13 FBXO15 FBXO16 HYDIN KIAA1377 KLHL32 KLHL41 LRRC10B L…	16	DODD_NASOPHARYNGEAL_CARCINOMA_UP[97.7304695229881];CREIGHTON_ENDOCRINE_THERAPY_RESISTANCE_2[94.1311702041526];SENGUPTA_NASOPHARYNGEAL_CARCINOMA_DN[76.9685832818181];NAKAMURA_BRONCHIAL_AND_BRONCHIOLAR_EPITHELIA[4.56589492472699];SMID_BREAST_CANCER_LUMINAL_B_UP[4.46021643597763];MIKKELSEN_ES_ICP_WITH_H3K4ME3[4.37147448728734];NAKAMURA_LUNG_CANCER_DIFFERENTIATION_MARKERS[3.56977125009761];LEIN_CHORO…	0.415783	0.400244	0.408973	0.034131	0.00473797	0.745795	0.444692
15	2	51 57	66	ABHD12 CABLES2 CCDC3 DNAJC5 GID8 HENMT1 MANBAL NDUFAF5 OSER1 RALGAPB RTFDC1 SYS1 TTPAL UQCC1 ADRM1 ARFGAP1 ARFGEF2 ASXL1 ATP9A B4GALT5 BLCAP CARS CDK5RAP1 CPNE1 CSE1L CSTF1 CTSA DDX27 DHX35 DIDO1 DYNLRB1 EDEM2 EIF2S2 ELMO2 GMEB2 GNAS LAMA5 MOCS3 NCOA6 NDRG3 NFS1 OSBPL2 PIGT PLTP PRPF6 PTPN1 RAB22A RAE1 RBM38 RPN2 SPATA2 SS18L1 STAU1 TAF4 TCFL5 TM9SF4 TOMM34 TPD52L2 TRPC4AP UCKL1 VAPB YTHDF1 YWHAB…	27	NIKOLSKY_BREAST_CANCER_20Q12_Q13_AMPLICON[49.5092558326737];NIKOLSKY_BREAST_CANCER_20Q11_AMPLICON[8.8957170808575];AGUIRRE_PANCREATIC_CANCER_COPY_NUMBER_UP[6.93226265840779];RODRIGUES_THYROID_CARCINOMA_ANAPLASTIC_UP[4.99992770100031];HOLLEMAN_VINCRISTINE_RESISTANCE_B_ALL_UP[4.96614793633061];CAIRO_HEPATOBLASTOMA_CLASSES_UP[4.20255631326956];DOUGLAS_BMI1_TARGETS_UP[3.6950385577238];SHEN_SMARCA2_TA…	0.0211016	0.0211135	0.541339	0.473442	0.239491	0.53483	0.110668
16	0		97	ATG101 C1orf226 C1orf85 CIART CREB3L4 CSRNP2 CYP4Z1 DCAF6 GPATCH4 IGSF9 KAT6B LHX4-AS1 MARC1 MCM3AP-AS1 MYEOV2 NECAB3 PYCR2 RPRD2 SYNE4 TDRD5 THEM4 TMEM206 TOMM40L TSEN15 USP54 ZNF607 ADAR AGBL5 APH1A ATRN B4GALT3 BCL9 BOLA1 C1orf56 CAD CHD1L DARS2 DENND4B EFNA3 EFNA4 FLAD1 GALNT2 GDAP2 GOLPH3L GTF2IRD1 GTF3C2 HDGF HIST2H2BE INPP4A INTS3 IPO4 ISG20L2 KIAA0907 MRPL9 NCSTN NIT1 NSFL1C PBX1 PBXIP1 P…	38	NIKOLSKY_BREAST_CANCER_1Q21_AMPLICON[16.2085432201007];PATIL_LIVER_CANCER[14.9063962115346];LOCKWOOD_AMPLIFIED_IN_LUNG_CANCER[14.8309163502389];ACEVEDO_LIVER_TUMOR_VS_NORMAL_ADJACENT_TISSUE_UP[9.93776649889697];CHARAFE_BREAST_CANCER_LUMINAL_VS_MESENCHYMAL_UP[6.92449209523225];LIN_MELANOMA_COPY_NUMBER_UP[6.90706052098348];BOYAULT_LIVER_CANCER_SUBCLASS_G123_UP[6.85758296768964];MARSON_BOUND_BY_FOXP…	0.0919269	0.117937	0.847249	0.939502	0.0847541	0.179962	0.337913
17	8	4 10 18 28 60 70 89 90	152	ABCA9 ADAMTS9-AS1 ADAMTS9-AS2 AFAP1-AS1 ANO4 AQP11 ARX C1QTNF4 C8orf49 CADPS CCBE1 CCDC178 CDHR1 CMYA5 COLCA2 DENND5B DPF3 EFCC1 ENPP6 FAM150B FAM19A2 GRAMD1B HS6ST2 IGSF11 LEMD1-AS1 LHX9 LINC00924 LRRC3B MIR503HG MTUS2 MYOCD NDNF NXPH2 PAQR8 PHACTR3 PKDCC PLCXD3 PLD5 PROK1 PRSS35 PTPN5 PWRN1 RFPL1S RFTN2 RGS22 ROBO2 SIGLEC11 SLC4A8 TCERG1L THSD7B TRABD2A UNC80 VSTM4 WIPF3 ZDHHC1 ZNF385B ZNF516 A…	50	LU_TUMOR_VASCULATURE_DN[5.49302936754207];WONG_ENDMETRIUM_CANCER_DN[5.24189255086639];MEISSNER_BRAIN_HCP_WITH_H3K4ME3_AND_H3K27ME3[5.02259380405042];VECCHI_GASTRIC_CANCER_EARLY_DN[4.86644633339332];CHIANG_LIVER_CANCER_SUBCLASS_CTNNB1_UP[4.74598326000602];MIKKELSEN_MCV6_HCP_WITH_H3K27ME3[4.73524466399174];MIKKELSEN_NPC_HCP_WITH_H3K27ME3[4.50226203902921];WANG_MLL_TARGETS[4.47667717882879];NAKAYAMA…	0.0285195	0.0399659	0.000134262	0.250367	0.00207667	0.0799419	0.438101
18	4	17 60 70 88	249	ABCA11P AKR1C1 ANKRD32 ANO5 ARHGAP44 ARL9 ASXL3 BMPER C7orf31 C8orf48 C8orf88 CCDC181 CENPV CEP162 CNKSR3 CNPY4 CNTLN CNTN4 CRISPLD1 CSRNP3 DCAF12L2 DISP1 DISP2 DPP10-AS1 DPY19L2 FAM133A FAM169A FAM171B FAM84A FGFR1OP2 FLG-AS1 FMN2 FREM2 GPR133 HFM1 HMGCLL1 KATNAL1 KCNT2 KIAA1324L KIAA1328 KIZ KLHL13 LGALSL LINC00667 LRCH2 LRRN1 MAGEE1 MKX MTMR11 NDNL2 NPNT OSBPL6 PCDH20 PCDHB10 PCDHB14 PCDHB15 P…	76	VECCHI_GASTRIC_CANCER_EARLY_DN[9.54735000123655];BOQUEST_STEM_CELL_UP[7.66132759657833];RICKMAN_HEAD_AND_NECK_CANCER_A[5.92878987249899];GOZGIT_ESR1_TARGETS_DN[5.92513744201294];MOHANKUMAR_TLX1_TARGETS_DN[5.55196430813874];LIU_PROSTATE_CANCER_DN[5.47536195452891];BENPORATH_ES_WITH_H3K27ME3[5.36152103618827];BLALOCK_ALZHEIMERS_DISEASE_DN[5.1959444952313];JAATINEN_HEMATOPOIETIC_STEM_CELL_UP[5.08197…	0.0293213	0.0308757	0.00130684	0.960668	0.39011	0.596298	0.269664
19	8	8 10 11 12 20 44 47 51	113	ACSF2 AKT1S1 ARHGEF19 BCL2L12 BLOC1S3 C19orf47 C19orf54 C20orf96 CCDC97 CDK16 CNFN DBF4B DTX1 EMC10 ESPN FIZ1 HCN3 HNRNPUL1 IRF6 NFKBID NPW OAF PCAT7 PHLDB3 PKN3 PPP1R37 PRPF40B RPTOR SAPCD2 SFXN2 SH3BP5L SHKBP1 SIGMAR1 SRRT SURF6 TMEM25 TNRC18 TRIM65 TSEN54 U2AF1L4 ZFYVE27 ZMYND19 ZNF511 ZNF527 ZNF579 ZNF628 ZNF71 ACTN4 AGRN AHDC1 AKT2 ALDH4A1 ARHGEF1 ATF5 BCAM C1orf159 CADM4 CALM3 CCDC106 CD3EA…	29	AGUIRRE_PANCREATIC_CANCER_COPY_NUMBER_UP[12.4132019086588];GINESTIER_BREAST_CANCER_ZNF217_AMPLIFIED_DN[7.65717366763485];KUUSELO_PANCREATIC_CANCER_19Q13_AMPLIFICATION[7.14126113097653];HEIDENBLAD_AMPLIFIED_IN_PANCREATIC_CANCER[5.88924524658359];KOYAMA_SEMA3B_TARGETS_UP[4.83507159406313];ROVERSI_GLIOMA_COPY_NUMBER_UP[4.41813190887615];GARY_CD5_TARGETS_UP[4.4009597898718];REACTOME_AKT_PHOSPHORYLATE…	0.789452	0.791523	0.476253	0.688049	0.722499	0.528638	0.0541596
20	7	8 11 12 19 29 46 47	281	ABCA17P ABTB1 ADM5 AGAP5 AKIRIN2 ANKRD44-IT1 AP2A1 APOL4 ARHGEF25 ARL16 ARL8A B4GALNT4 BAZ2A BCAR1 C1orf86 C9orf89 CAMSAP3 CC2D1B CCDC159 CDH24 CMIP CNPY3 CPTP CROCCP3 CTDNEP1 CYTH3 DAB2IP DCAF5 DHX37 DNAJC9 DUSP16 DUSP18 EEFSEC EIF5A ENDOV EVA1B EXD3 EXOSC6 FAM109A FAM132A FAM185A FAM189B FBRS FCHSD1 GLYR1 GRIPAP1 HAS3 HM13 HSD11B1L INO80E JOSD2 KANK3 KCTD1 KIAA1683 KMT2B LINC01128 LINC01220 LIN…	27	GINESTIER_BREAST_CANCER_ZNF217_AMPLIFIED_DN[9.2763249601284];AMIT_EGF_RESPONSE_480_HELA[5.00350721452832];JIANG_TIP30_TARGETS_DN[4.53845703835672];SPIELMAN_LYMPHOBLAST_EUROPEAN_VS_ASIAN_UP[4.20191051759685];QI_HYPOXIA_TARGETS_OF_HIF1A_AND_FOXA2[3.59906806707047];WAKABAYASHI_ADIPOGENESIS_PPARG_RXRA_BOUND_8D[3.56556011262153];JOHNSTONE_PARVB_TARGETS_2_UP[3.46684079844591];ELVIDGE_HYPOXIA_DN[3.33298…	0.000385354	0.0005506	0.295944	0.943846	0.0141425	0.338206	0.101754
21	0		264	AAMDC ABHD17B ACAP2 AEBP2 ALG10B ANO10 ARL5B ARL6IP6 BIVM BTF3L4 C10orf35 C11orf74 C16orf87 C2CD3 C8orf37 CCSER2 CD109 CDK17 CEP97 CSGALNACT2 DCUN1D5 DHFRL1 DIMT1 DIRC2 DROSHA DSEL DYNC1I2 EID3 EIF1AD FAM117B FAM149B1 FAM168B FAM173B FAM204A FAM204BP FAM208B FAM76A FANCL FCF1P6 FDPS FMNL2 FRA10AC1 GATAD2B GIGYF2 GPCPD1 GRIP1 HACE1 HECTD2 HNRNPC HNRNPD HNRNPM HOOK3 ICE2 IFI27L1 JADE1 KANSL1 KIF21A…	24	JOHNSTONE_PARVB_TARGETS_3_DN[6.25247707272321];PILON_KLF1_TARGETS_DN[5.80658884231185];LEE_BMP2_TARGETS_DN[4.83740062860672];RODRIGUES_THYROID_CARCINOMA_POORLY_DIFFERENTIATED_UP[4.70402702384545];GARY_CD5_TARGETS_DN[4.17977742109892];KRIGE_RESPONSE_TO_TOSEDOSTAT_6HR_UP[3.83269272424976];DODD_NASOPHARYNGEAL_CARCINOMA_DN[3.66800572760871];WEI_MIR34A_TARGETS[3.48676954618746];NUYTTEN_NIPP1_TARGETS_U…	0.944613	0.916645	0.139562	0.402806	0.574686	0.722506	0.464817
22	0		259	ACCS ACVR2B-AS1 ADAMTS17 ADAT2 AJUBA ALKBH8 ANKDD1A ANKRD36BP2 AP4B1 ARHGAP5-AS1 ARSK BCO2 BEST4 BOC C10orf25 C12orf76 C15orf41 C16orf95 C7orf55 C9orf72 CCDC85A CCDC89 CDCA7L CHCHD6 CISD2 CLYBL COL22A1 COLCA1 CRB2 CSRP2BP DACH2 DCAF12L1 ENHO EVC2 FAM201A FAM216A FAM218A FAXDC2 FBXL14 FRMD3 FZD10-AS1 GATA6-AS1 GLB1L2 GMNC GSTA1 GSTA2 HDX HRCT1 IFNLR1 IL17D IQCA1 IQCH-AS1 IRAK1BP1 KCNH8 KCNQ5 KIAA1…	7	VECCHI_GASTRIC_CANCER_EARLY_DN[3.56117392632289];REACTOME_GENERIC_TRANSCRIPTION_PATHWAY[3.24215924656812];RICKMAN_HEAD_AND_NECK_CANCER_A[3.23471266216317];MOLENAAR_TARGETS_OF_CCND1_AND_CDK4_UP[2.5688071616542];PID_BMPPATHWAY[2.5251989497421];ULE_SPLICING_VIA_NOVA2[2.48763013862381];HATADA_METHYLATED_IN_LUNG_CANCER_UP[2.37750943055047]	0.340492	0.348837	0.0209066	0.172113	0.00124298	0.355439	0.543294
23	0		43	CAAP1 DCAF10 FOCAD KDM4C KIAA2026 PPAPDC2 RGP1 SLC25A51 TMEM261 TUSC1 UBE2R2 ACO1 APTX BAG1 CDC37L1 CLTA DENND4C ERMP1 GALT GRHPR IFT74 KIAA0020 KLHL9 MLLT3 MTAP NFIB NFX1 NUDT2 PIGO PLAA PSIP1 RANBP6 RCL1 RNF38 RRAGA SMU1 SNAPC3 TOPORS UBAP1 UBAP2 UNC13B VCP ZBTB5	15	AGUIRRE_PANCREATIC_CANCER_COPY_NUMBER_DN[7.11321740523864];LINDGREN_BLADDER_CANCER_WITH_LOH_IN_CHR9Q[6.5166225286564];MILI_PSEUDOPODIA_HAPTOTAXIS_UP[4.59435111208725];PARENT_MTOR_SIGNALING_UP[3.4640748207146];KEGG_GLYOXYLATE_AND_DICARBOXYLATE_METABOLISM[3.18923209252231];DAVICIONI_MOLECULAR_ARMS_VS_ERMS_UP[2.96205678151269];SESTO_RESPONSE_TO_UV_C0[2.68128781757552];TAKADA_GASTRIC_CANCER_COPY_NUMB…	0.25032	0.322548	0.637348	0.084247	0.459448	0.726251	0.247015
24	0		81	ACER3 ALKBH3 BRMS1L CMC4 DUSP23 EIF4E3 EMC9 FAM199X FAM58A HDHD1 KDM6A MMGT1 NAA10 NEURL1B NKAP PTPMT1 SLC25A43 SMKR1 STK26 VMA21 ZDHHC9 ZNF622 ABCB7 AIFM1 AMMECR1 APEX2 APOOL ARAF BRCC3 CDKN2C CETN2 DKC1 DNPEP EBP ELF4 EMD ENOX2 FAM127B FAM3A FAM50A FMR1 GPKOW HPRT1 HSPA1A HTATSF1 IDH3G IDS IL13RA1 IRAK1 LAGE3 LAS1L LDOC1 MED14 MID1IP1 MTCP1 MTM1 MTMR1 NKRF NSDHL OCRL OFD1 PDHA1 PHKA1 POLA1 RAB4…	27	LOPEZ_MBD_TARGETS_IMPRINTED_AND_X_LINKED[8.02862851940977];RICKMAN_METASTASIS_UP[5.51651576769359];SAMOLS_TARGETS_OF_KHSV_MIRNAS_DN[5.07755266656084];ACEVEDO_LIVER_TUMOR_VS_NORMAL_ADJACENT_TISSUE_UP[3.95589314365279];PYEON_CANCER_HEAD_AND_NECK_VS_CERVICAL_UP[3.64508718718817];DAIRKEE_TERT_TARGETS_UP[3.52992041255562];ACEVEDO_LIVER_CANCER_UP[3.44541852367807];PUJANA_ATM_PCC_NETWORK[3.246316985425]…	0.0102879	0.0140227	0.307052	0.159026	0.545296	0.972987	0.181923
25	0		42	GLCCI1 HIBADH MIOS OPN3 PSMG3 USP42 YAE1D1 ZFAND2A ANKMY2 BZW2 C1GALT1 C7orf26 CBX3 CHST12 CYCS EIF2AK1 EIF3B FTSJ2 GARS GNA12 HEATR2 ICA1 IQCE KBTBD2 KDELR2 KLHL7 LSM5 MAD1L1 MPP6 NUDT1 NUPL2 PHF14 RAC1 SNX13 TAX1BP1 TBRG4 TMEM106B TSPAN13 TWISTNB VPS41 WIPI2 ZNF12	26	NIKOLSKY_BREAST_CANCER_7P22_AMPLICON[18.1962682886276];CHARAFE_BREAST_CANCER_LUMINAL_VS_BASAL_UP[6.76138820741653];MASSARWEH_TAMOXIFEN_RESISTANCE_UP[5.25116770103745];WEST_ADRENOCORTICAL_TUMOR_UP[4.2536602253611];DIAZ_CHRONIC_MEYLOGENOUS_LEUKEMIA_UP[3.63762302105144];XU_RESPONSE_TO_TRETINOIN_DN[3.39486320169824];CAIRO_HEPATOBLASTOMA_CLASSES_UP[3.35952668384195];RODRIGUES_THYROID_CARCINOMA_POORLY_…	0.307413	0.480878	0.896185	0.275937	0.827353	0.291025	0.43027
26	4	11 57 79 89	242	AGO3 AK6 AMZ2P1 ANKRD37 AP3M1 ARAP3 ARHGEF40 ATP6AP1L BBX BEND5 C15orf57 C20orf194 C2orf68 CEP19 CLHC1 DDX26B DHX33 DNAJC27 DSTYK DUSP28 ECI2 EFCAB7 EID2B EMILIN3 ENPP5 FAM104B FAM160A2 FAM214A FAM92A1 FAR1 FBXO18 GATC GOLGA8B GXYLT1 HAUS1 HKR1 IMMP2L KAT6A KDM3B KDM5B KIAA1407 LINC00339 MORN2 MRPL45 MSANTD2 N4BP2 NAA35 NAPB NINL OCIAD1 ORMDL1 PAN2 PAPD4 PCMTD2 PHOSPHO2 PLEKHA8P1 POC5 RAB29 RBFOX…	43	DACOSTA_UV_RESPONSE_VIA_ERCC3_DN[15.4050785715297];DAZARD_RESPONSE_TO_UV_NHEK_DN[11.0997578763837];DACOSTA_UV_RESPONSE_VIA_ERCC3_COMMON_DN[10.8629202164286];PILON_KLF1_TARGETS_DN[4.56202911922656];RODRIGUES_THYROID_CARCINOMA_POORLY_DIFFERENTIATED_DN[4.52131793150056];DAZARD_UV_RESPONSE_CLUSTER_G6[4.39064966101849];DAZARD_RESPONSE_TO_UV_SCC_DN[4.38712849534682];PALOMERO_GSI_SENSITIVITY_DN[4.339777…	0.375739	0.367603	0.0628399	0.22157	0.0089015	0.284753	0.167975
27	9	8 12 47 54 70 72 87 88 89	431	ADAMTS15 AKR1E2 ALG10 ALMS1-IT1 ALS2CR11 ANKRD33 ANKRD34C APLF ARHGAP36 ARHGEF39 ATP6V0E2-AS1 ATP6V1E2 AXIN2 C14orf80 C17orf100 C17orf51 C18orf54 C19orf44 C1orf95 C1RL-AS1 C3orf67 C9orf50 CABP7 CAHM CASC10 CCDC14 CDIPT-AS1 CECR2 CECR7 CENPO CEP128 CES3 CLSPN CLVS1 COL25A1 CPAMD8 CPNE4 CRIP3 CYP27C1 DACT2 DACT3-AS1 DBIL5P DDX11-AS1 DEPDC4 DLGAP4-AS1 DLX3 DNM1P35 DPPA5 DPYSL5 DUSP19 EFR3B ESYT3 FAM…	31	BENPORATH_ES_WITH_H3K27ME3[8.99681980203248];MIKKELSEN_MEF_HCP_WITH_H3K27ME3[8.04083554290023];BENPORATH_PRC2_TARGETS[6.88152275839099];BENPORATH_EED_TARGETS[6.58729984775777];MIKKELSEN_NPC_HCP_WITH_H3K27ME3[6.15298285125509];CHEMELLO_SOLEUS_VS_EDL_MYOFIBERS_UP[5.88944586972874];BENPORATH_SUZ12_TARGETS[5.78682991030651];YAUCH_HEDGEHOG_SIGNALING_PARACRINE_DN[4.70301909443129];MEISSNER_NPC_HCP_WITH…	0.324244	0.376119	0.13709	0.0867455	0.00402747	0.0633872	0.365178
28	4	17 72 87 89	247	A1CF ACSS1 AEN AMN ANKRD23 ANO3 ASPHD2 ATP13A4 BCO1 C2CD4A C9orf66 CDHR2 CLDN2 CLDN23 CLRN3 CTSE DHRS13 DMTN DNER DPCR1 DQX1 DUOXA1 ELFN2 ERVMER34-1 FAM181B FAM222A FAM3D FAM83B FAM83F FMO9P FOXA3 GPR128 HES5 HES6 HOXA-AS3 HOXA13 HOXB-AS3 IYD JHDM1D-AS1 JMJD7 KCNG3 LETM2 LINC00174 LINC00261 LINC00483 LINC00644 LINC01207 LINC01351 LINC01541 MAB21L3 MFSD2A MIOX MOGAT1 MOGAT3 MUC12 MUC5AC NAPSA NCCR…	66	BOSCO_EPITHELIAL_DIFFERENTIATION_MODULE[8.65655983419277];WATANABE_COLON_CANCER_MSI_VS_MSS_DN[7.89639008797839];RODRIGUES_NTN1_TARGETS_DN[7.44731902869679];DOANE_BREAST_CANCER_CLASSES_UP[7.32453163280191];MEISSNER_BRAIN_HCP_WITH_H3K27ME3[6.74420896524135];HSIAO_LIVER_SPECIFIC_GENES[6.59548892129375];RIGGINS_TAMOXIFEN_RESISTANCE_UP[6.57645737746173];SABATES_COLORECTAL_ADENOMA_DN[6.26213528497941];…	0.125317	0.0957128	0.283123	0.0720688	0.00406994	0.509688	0.109978
29	6	10 12 20 33 34 36	182	ABRACL ADPRHL2 AMMECR1L APMAP ARRDC3 ATE1 ATXN1L ATXN7L3B BEX2 BPNT1 BTBD10 C15orf61 C17orf89 C2orf74 C4orf46 C5orf51 C8orf76 C9orf64 C9orf85 CCAR1 CCDC112 CCDC43 CEP112 CHCHD4 CMPK1 CRLS1 CWF19L2 CXorf38 DCAF12 DENND6A DESI1 DNAJC25 DTWD2 DYNLL2 EAF1 EEF2K EID2 EPC2 FAM104A FAM122B FAM135A FAM168A FAM208A FAM96A FARSB FGD5-AS1 FOPNL GAR1 HAUS3 HIATL1 HMCES IAH1 IRF2BPL JMY KIF9 LDOC1L LOXL1-AS1 …	23	JOHNSTONE_PARVB_TARGETS_3_DN[9.19791807951655];PILON_KLF1_TARGETS_DN[6.60028480717865];WEI_MYCN_TARGETS_WITH_E_BOX[4.29058960954243];LEE_BMP2_TARGETS_DN[4.1059256477155];ZHANG_BREAST_CANCER_PROGENITORS_UP[3.9833227198577];DODD_NASOPHARYNGEAL_CARCINOMA_DN[3.57899185738579];HORIUCHI_WTAP_TARGETS_DN[3.5098207498807];VANOEVELEN_MYOGENESIS_SIN3A_TARGETS[3.40518035539723];KINSEY_TARGETS_OF_EWSR1_FLII_F…	0.0613631	0.0704471	0.0398034	0.973583	0.282836	0.994116	0.146361
30	2	11 60	174	ABI3BP ACSS3 ADIRF AGR3 ALG13 ARHGEF28 ARRDC4 BBS2 BEX5 C16orf52 C1orf132 C2CD2 C4orf32 CCDC110 CCDC126 CCDC176 CGNL1 CHURC1 CKMT2-AS1 CNOT6L CNTN3 CREBRF CYP2R1 CYP4V2 DNAJC18 ERMARD FAM110C FAM13A FAM161B FAM210B FAM228B FBXO4 FERMT1 FRMD6-AS1 GARNL3 GKAP1 GSAP HEATR5B HEIH HTR7P1 KCTD21 KDSR KIF16B KLF3-AS1 KLHL29 KLHL5 L3MBTL3 LEAP2 LYPLAL1 MCEE MICU3 MIR29C NPHP3 NTN4 PHLPP2 PLA2G16 POLR3GL …	68	RODRIGUES_THYROID_CARCINOMA_ANAPLASTIC_DN[9.43255583762563];WAMUNYOKOLI_OVARIAN_CANCER_LMP_DN[6.29076432138856];LIU_PROSTATE_CANCER_DN[6.03228503924894];CHIANG_LIVER_CANCER_SUBCLASS_CTNNB1_UP[5.96304394584175];DELYS_THYROID_CANCER_DN[5.58866208836541];VECCHI_GASTRIC_CANCER_EARLY_DN[5.56889219465501];NUYTTEN_NIPP1_TARGETS_UP[4.79583957091924];FARMER_BREAST_CANCER_BASAL_VS_LULMINAL[4.72435665191083…	0.0563017	0.0573071	6.72e-05	0.980355	0.196591	0.537635	0.701599
31	0		62	ADSSL1 CCDC85C CCDC88C DDHD1 DICER1-AS1 DNAL1 EXD2 NRDE2 PLEKHH1 TRAPPC6B TUBBP5 WDR20 WDR89 ZNF641 ABCD4 AKT1 ANGEL1 AP4S1 ATG2B ATXN3 BAG5 BTBD7 C14orf159 C14orf169 C14orf79 CALM1 CCNK CDC42BPB CINP CLMN DDX24 DICER1 DYNC1H1 ENTPD5 EVL GSTZ1 GTF2A1 KLC1 MARK3 MAX MTA1 NEK9 NUMB OTUB2 PAPOLA PCNX PPP1R13B PTPN21 RCOR1 SEL1L SETD3 SIPA1L1 SLC39A9 SMEK1 SPTLC2 TRAF3 TRIP11 TTLL5 WDR25 YLPM1 YY1 ZC…	21	DODD_NASOPHARYNGEAL_CARCINOMA_UP[7.19354102865747];BOYLAN_MULTIPLE_MYELOMA_D_UP[4.87713473669788];SETLUR_PROSTATE_CANCER_TMPRSS2_ERG_FUSION_UP[4.09065035398236];LOCKWOOD_AMPLIFIED_IN_LUNG_CANCER[4.04665235807719];HEIDENBLAD_AMPLICON_8Q24_UP[3.46249490104826];REACTOME_TETRAHYDROBIOPTERIN_BH4_SYNTHESIS_RECYCLING_SALVAGE_AND_REGULATION[3.05669089158937];RICKMAN_METASTASIS_UP[2.94746953773333];BOYLAN…	0.628553	0.819645	0.0855805	0.756135	0.816981	0.18414	0.158402
32	0		92	CCDC174 CCDC66 ELP6 HACL1 IP6K2 KCTD6 KLHDC8B NICN1 NKIRAS1 PXK SEC22C SHISA5 SLMAP TAMM41 TCAIM TRNT1 TSEN2P1 VHL ACAA1 ACTR8 ANKRD28 APPL1 ARHGEF3 ARIH2 BAP1 BRPF1 CLASP2 CRELD1 CTDSPL DAG1 DCP1A DHX30 EPM2AIP1 EXOSC7 FLNB FYCO1 GNL3 GOLGA4 GORASP1 GPD1L H1F0 HEMK1 IFRD2 KLHL18 LAMB2 LARS2 LZTFL1 MAPKAPK3 MKRN2 MTMR14 NCKIPSD NEK4 NGLY1 NISCH NME6 NR1D2 OXSR1 PBRM1 PDCD6IP PLCD1 PRKAR2A QRICH1 …	19	LASTOWSKA_NEUROBLASTOMA_COPY_NUMBER_DN[30.5323154129087];ONKEN_UVEAL_MELANOMA_DN[18.2475620808967];RODRIGUES_THYROID_CARCINOMA_POORLY_DIFFERENTIATED_DN[4.91087278121357];BROWNE_HCMV_INFECTION_16HR_UP[3.82737294728322];GRAESSMANN_APOPTOSIS_BY_DOXORUBICIN_DN[3.72541575259035];RODRIGUES_THYROID_CARCINOMA_ANAPLASTIC_DN[3.40493131221103];BRUNEAU_SEPTATION_VENTRICULAR[2.95142922673853];GRAESSMANN_RESPO…	0.7488	0.638396	0.922035	0.248979	0.355199	0.510155	0.587335
33	12	10 11 12 29 34 36 57 63 73 85 86 89	79	AK4 ANKRD13C ATG4C C1orf52 CACHD1 DDX20 DOCK7 DRAM2 FAM73A LRRC8B OMA1 RTCA SASS6 SLC30A7 SRSF11 TMEM167B TRMT13 WLS ZNF518B ZNHIT6 ZRANB2 ZYG11B ABCD3 ACADM AGL AHCYL1 ALG6 ARHGAP29 ATP1A1 BCAR3 BCAS2 BCL10 CCBL2 CRYZ CSDE1 DBT DNTTIP2 DR1 EPS15 FNBP1L FPGT GCLM GLMN GNAI3 GNG5 GTF2B HS2ST1 ITGB3BP LRRC40 LRRC8D MAGOH MTF2 NRAS OSBPL9 PIGK PKN2 PRPF38B PSMA5 RABGGTB RPAP2 RSBN1 RWDD3 SARS SERBP1…	55	LASTOWSKA_NEUROBLASTOMA_COPY_NUMBER_DN[6.54231900322462];GARY_CD5_TARGETS_DN[6.46497156171029];RODRIGUES_THYROID_CARCINOMA_POORLY_DIFFERENTIATED_UP[6.27057648778731];SCHLOSSER_SERUM_RESPONSE_DN[5.66632258211818];FLECHNER_BIOPSY_KIDNEY_TRANSPLANT_OK_VS_DONOR_UP[5.31890550257681];PUJANA_BRCA1_PCC_NETWORK[5.27261069792256];PUJANA_CHEK2_PCC_NETWORK[5.21484969062695];WATANABE_RECTAL_CANCER_RADIOTHERAP…	0.368512	0.419431	0.684653	0.794925	0.411303	0.51094	0.664555
34	13	10 11 29 33 46 55 56 57 59 67 79 86 89	199	ADO AGFG1 AHCTF1P1 ARL6 ATAD1 BIRC6 C1orf198 C3orf38 CAMSAP2 CCDC115 CCDC146 CCNY CCNYL1 COA5 CWC22 DEK DESI2 DIEXF EPC1 EXOC8 FAM21A FIGNL1 GCFC2 GORAB GPN1 GPR75-ASB3 HNRNPLL ICE1 IFT80 IRF2BP2 JADE3 KLHL15 KRBOX4 LCLAT1 MARCH7 METTL13 METTL21A MGME1 MRPL35 MRPS9 MTPAP NDUFAF4 NFXL1 NIFK NOP58 NUP35 ORC4 PANK1 PNMAL1 POLR1B PPIL1 PPP1R21 RAB10 RBM17 RHOU RIOK1 RNF219 RP9P RPL22L1 RPS27A SERINC5…	98	SHEN_SMARCA2_TARGETS_UP[17.2358570068311];DODD_NASOPHARYNGEAL_CARCINOMA_DN[15.592116528228];PUJANA_BRCA1_PCC_NETWORK[11.2002481144342];GRAESSMANN_APOPTOSIS_BY_DOXORUBICIN_DN[11.0576813908624];CAIRO_HEPATOBLASTOMA_UP[10.8375976305199];MILI_PSEUDOPODIA_HAPTOTAXIS_UP[10.7243828272149];ACEVEDO_LIVER_CANCER_UP[9.9275533226498];WEI_MYCN_TARGETS_WITH_E_BOX[9.10460426009165];CAIRO_HEPATOBLASTOMA_CLASSES_…	0.65998	0.656907	0.119145	0.95161	0.109522	0.104582	0.902774
35	1	36	56	ADCK5 C8orf82 COMMD5 CYHR1 FAM83H GSDMD KIFC2 MFSD3 MROH1 MROH6 NAPRT NRBP2 PPP1R16A SLC45A4 SLC52A2 TOP1MT TSNARE1 UTP23 ZFAT ZHX1-C8orf76 ZNF251 BOP1 C8orf33 CPSF1 CYC1 DGAT1 EEF1D EXOSC4 EXT1 FBXL6 GPAA1 GRINA HSF1 JRK LRRC14 NDRG1 OPLAH PHF20L1 PTK2 PTP4A3 PUF60 PYCRL RECQL4 SCRIB SHARPIN SLC39A4 SQLE TRMT12 TSTA3 VPS28 ZC3H3 ZNF16 ZNF250 ZNF34 ZNF696 ZNF7	25	NIKOLSKY_BREAST_CANCER_8Q23_Q24_AMPLICON[96.3186573636377];AGUIRRE_PANCREATIC_CANCER_COPY_NUMBER_UP[18.2484974839662];ONKEN_UVEAL_MELANOMA_UP[12.040968238589];DEURIG_T_CELL_PROLYMPHOCYTIC_LEUKEMIA_UP[10.1555562800715];DAVICIONI_MOLECULAR_ARMS_VS_ERMS_DN[9.7090861117123];CAIRO_HEPATOBLASTOMA_CLASSES_UP[8.53056948416185];LIAO_METASTASIS[6.18865340474932];PATIL_LIVER_CANCER[4.82755299854633];GRADE_C…	0.720201	0.751747	0.240622	0.248536	0.0190069	0.844382	0.445861
36	12	8 9 10 11 12 29 33 35 44 47 85 89	77	CHMP4C DCAF13 EMC2 FAM91A1 LRRCC1 MED30 MTERF3 NDUFAF6 NDUFB9 NSMCE2 NUDCD1 OTUD6B OTUD6B-AS1 PDP1 PEX2 RMDN1 TMEM68 ZHX1 ZNF706 ANKRD46 ARFGEF1 ARMC1 ATP6V1C1 AZIN1 COX6C CPNE3 DECR1 DERL1 DPY19L4 E2F5 EBAG9 ENY2 FAM49B FZD6 HRSP12 IMPA1 IMPAD1 INTS8 KIAA0196 LACTB2 LAPTM4B LRP12 MTDH MTFR1 NBN NSMAF OSGIN2 OXR1 PABPC3 PLEKHF2 POLR2K PTDSS1 RAB2A RAD21 RB1CC1 RIPK2 RNF139 RNF170 RNF19A SLC25A32 …	48	NIKOLSKY_BREAST_CANCER_8Q12_Q22_AMPLICON[71.012516406428];ONKEN_UVEAL_MELANOMA_UP[45.4856504522462];NIKOLSKY_BREAST_CANCER_8Q23_Q24_AMPLICON[12.9689987976365];SCHLOSSER_SERUM_RESPONSE_DN[10.0324392923519];KINSEY_TARGETS_OF_EWSR1_FLII_FUSION_UP[9.56659367969284];DING_LUNG_CANCER_EXPRESSION_BY_COPY_NUMBER[9.40824592070179];PATIL_LIVER_CANCER[8.79164991444173];BOYAULT_LIVER_CANCER_SUBCLASS_G3_UP[6.9…	0.285684	0.265681	0.197055	0.0115325	0.00496674	0.00621236	0.0819102
37	0		200	AADACP1 ANKRD33B ANKRD65 BHLHE41 C10orf11 C19orf33 C1orf186 C2orf88 C3orf58 CEMIP CMTM7 COL23A1 CTTNBP2 CTTNBP2NL DAPL1 DCDC2 DNAJB13 DOK7 EMX2OS EPHX4 EPPK1 ESRG FAM124A FAM181A FAM3B FOXQ1 FRMD5 GRAMD2 KIAA1551 KLHL14 LEMD1 LGR6 LINC01139 LINC01215 LPAR3 LPCAT4 LRRK1 LRRTM1 LYPD1 LYPD6B MBOAT1 MCOLN2 MECOM METTL7B MPP7 MTHFD1L PCDH19 PLEKHG1 PPARGC1B PPP1R14C PRIMA1 RASGEF1A RASSF9 RNF150 RNF15…	113	ONDER_CDH1_TARGETS_2_DN[11.778046389955];SMID_BREAST_CANCER_BASAL_UP[11.2633252765737];LIU_PROSTATE_CANCER_DN[8.41925209130867];SMID_BREAST_CANCER_LUMINAL_B_DN[7.78449681729976];JAEGER_METASTASIS_DN[7.52939844617302];SMID_BREAST_CANCER_RELAPSE_IN_BONE_DN[6.34326227267712];LEE_BMP2_TARGETS_UP[5.58396545141267];SMID_BREAST_CANCER_NORMAL_LIKE_UP[5.22833444852361];MEISSNER_BRAIN_HCP_WITH_H3K4ME3_AND_…	0.355328	0.344464	0.505515	0.95949	0.690916	0.180167	0.768858
38	0		188	ABCA13 AOC1 B3GNT5 C15orf52 CHST6 CXCL8 CYP2S1 DUSP7 EVA1A FAM83A GDA GJB6 GLIS3 GPR115 H19 HAPLN3 HOXB4 IER5L IFFO2 KIAA1644 KRT6C KRT80 LINC00284 LINC01503 LOXL4 MIR210HG MIR31HG MUC20 MYRF NEK6 NGEF PGM2L1 PLCD3 PROSER2 RNF183 SALL4 ST6GALNAC1 SUSD2 TIAM2 TMEM169 TMEM61 TRNP1 UBASH3B UCA1 UNC5B A4GALT ADM AHNAK2 ALS2CL AQP5 ARSJ ASPHD1 B3GNT3 BCAT1 C20orf195 CADM1 CAPN5 CCND1 CD55 CLCF1 CLDN1 …	261	ONDER_CDH1_TARGETS_2_DN[26.9066599726673];SMID_BREAST_CANCER_BASAL_UP[25.0114987866173];DELYS_THYROID_CANCER_UP[24.4723202595284];SMID_BREAST_CANCER_RELAPSE_IN_BONE_DN[20.8039370890621];CHARAFE_BREAST_CANCER_LUMINAL_VS_BASAL_DN[18.9986552811265];JAEGER_METASTASIS_DN[18.8114312799132];SMID_BREAST_CANCER_LUMINAL_B_DN[18.7936814852091];BILD_HRAS_ONCOGENIC_SIGNATURE[14.4061911416956];DODD_NASOPHARYNG…	0.00704299	0.00904974	0.770416	0.00666212	0.00912951	0.0613012	0.508682
39	0		171	ABHD17C ATP8B1 BAIAP2L1 C1orf210 CCDC64B CD24 CGN CMTM4 CRB3 EPCAM ERP27 ESRP1 ESRP2 FAAH2 GGT6 GRHL1 GRHL3 ILDR1 KDF1 KIAA0040 MACC1 MAL2 MARVELD3 MFSD6 MISP MMEL1 MPZL3 MYO5B OR7E14P PNKD PPP1R1B PRR15L RHPN2 SHROOM3 SIAE SLC39A11 SMIM22 SRD5A3 SYTL1 TLCD1 TMC4 TMEM125 TMEM45B ZBTB42 ZDHHC5 ABHD11 ACP6 ADIPOR1 AFTPH ALDH3B2 AP1M2 ASL ASRGL1 ATP10B B3GALT4 BACE2 BIK BSPRY BTC C1orf116 CASP8 CBLC…	175	CHARAFE_BREAST_CANCER_LUMINAL_VS_MESENCHYMAL_UP[74.2948346688613];COLDREN_GEFITINIB_RESISTANCE_DN[67.4523239670907];CHARAFE_BREAST_CANCER_BASAL_VS_MESENCHYMAL_UP[49.3320424915894];ONDER_CDH1_TARGETS_2_DN[48.6070094940423];LIM_MAMMARY_STEM_CELL_DN[43.8990526738505];MCBRYAN_PUBERTAL_BREAST_4_5WK_UP[29.0987359803483];AIGNER_ZEB1_TARGETS[25.1849986933335];DODD_NASOPHARYNGEAL_CARCINOMA_UP[24.936525400…	0.148637	0.112206	0.145819	0.597562	0.874414	0.422777	0.445278
40	2	50 51	250	ABHD14B ACAP3 AK8 AKNA ANO9 AP5B1 ARAP1 ARFGAP2 ARRDC1 ATG16L2 ATRIP BOK BRAT1 C1orf204 CALHM2 CCDC102A CCDC142 CCM2 CD276 CHID1 COLGALT1 CPXM2 CRIPAK DBNL DNLZ ELMOD3 FBXW5 FICD FITM1 FUK GPR108 HMGXB3 HTT INAFM1 INPP5K ITFG3 JADE2 LEMD2 LRRC8A LZTS2 MAP1LC3A MBOAT7 METRNL MIB2 MOB3A MPND MYPOP P4HTM PCIF1 PDXP PGP PHYHD1 PIEZO1 PLIN3 PREX1 RARA-AS1 RHBDD2 RNF26 RRNAD1 SESN2 SLC25A34 SLC27A4 SLC…	64	RICKMAN_METASTASIS_DN[14.5002108829813];MILI_PSEUDOPODIA_HAPTOTAXIS_DN[10.3067915252909];NIKOLSKY_BREAST_CANCER_11Q12_Q14_AMPLICON[7.38166725593412];BLALOCK_ALZHEIMERS_DISEASE_UP[6.35935402059056];GRAESSMANN_APOPTOSIS_BY_DOXORUBICIN_UP[5.95939953459011];JOHNSTONE_PARVB_TARGETS_3_UP[5.62476332320746];AMIT_EGF_RESPONSE_480_HELA[5.52104029822275];MULLIGHAN_MLL_SIGNATURE_2_UP[5.22587591033659];GRADE_…	0.0126967	0.0112877	0.420027	0.743637	0.23539	0.528142	0.386265
41	3	72 87 89	656	A2ML1 AACSP1 ACMSD ACOT12 ADAL ADAT3 ADCK1 ADHFE1 ADPRHL1 AHSP AIFM3 ALDH1L1-AS2 ALOX12-AS1 AMDHD1 ANKRD18A ANKRD53 ANO8 APCDD1L-AS1 AQP4-AS1 ARHGEF26-AS1 ARL10 ARMC12 ART5 ASB17 ASIC2 ASIC3 ASPG BANF2 C10orf113 C10orf62 C10orf71 C12orf74 C12orf77 C15orf43 C15orf56 C16orf78 C17orf67 C17orf74 C17orf98 C18orf42 C1orf68 C20orf78 C21orf91-OT1 C22orf15 C2orf61 C3orf35 C3orf79 C3P1 C4orf45 C5orf47 C6or…	12	PID_RHODOPSIN_PATHWAY[3.77005839494242];RICKMAN_HEAD_AND_NECK_CANCER_C[3.64569838889039];WAGSCHAL_EHMT2_TARGETS_UP[3.02755049628988];KEGG_NITROGEN_METABOLISM[2.92085899109092];KEGG_JAK_STAT_SIGNALING_PATHWAY[2.81396307644219];MIKKELSEN_MEF_HCP_WITH_H3K27ME3[2.78214191469281];MIKKELSEN_MEF_HCP_WITH_H3_UNMETHYLATED[2.77543590138036];WEBER_METHYLATED_LCP_IN_SPERM_UP[2.77180987479346];ODONNELL_METAST…	0.24132	0.206811	0.31728	0.362216	0.0410053	0.721615	0.379433
42	1	87	403	ABHD1 ACAD9 ACKR2 ACOXL ACSS2 ACVR1C ADAM32 ADAMTS18 ADAP1 AGPAT6 AHRR ALKBH2 ANAPC11 AP5S1 ATP5SL AVPR1B AZIN2 B3GALT6 BCL2L15 BEND7 BRPF3 BSN-AS2 C10orf82 C10orf99 C11orf42 C16orf91 C17orf82 C19orf52 C1orf105 C2orf81 C2orf82 C6orf226 CA5BP1 CALHM1 CASP14 CATIP-AS1 CBR3-AS1 CCDC105 CCDC127 CCDC155 CCDC34 CCDC62 CCL25 CCNB3 CEP41 CHRAC1 CLUH COMMD6 COX4I2 CRTC2 CSN1S2AP CSNK1G2-AS1 CXCR1 CYP21A2 …	3	NIKOLSKY_BREAST_CANCER_12Q13_Q21_AMPLICON[3.28757010713163];NIKOLSKY_BREAST_CANCER_5P15_AMPLICON[2.61105593933434];LIU_IL13_MEMORY_MODEL_DN[2.32576489338021]	0.00665861	0.00776305	0.0330415	0.181696	4.09e-05	0.0399431	0.329455
43	0		65	C18orf21 DSG2 ELP2 GALNT1 GAREM HSBP1L1 LINC00909 MIB1 PHLPP1 RPRD1A SEC11C TMX3 TPGS2 TTC39C WDSUB1 ZFP91 ZNF271P ADNP2 ANKRD12 ATP9B C18orf8 CEP192 CEP76 CHMP1B ELAC1 ENOSF1 FECH IMPA2 IMPACT LPIN2 MALT1 ME2 METTL4 MEX3C MPPE1 NAPG NARS NEDD4L PIGN PIK3C3 POLI PPP4R1 PTPN2 RALBP1 RBBP8 RIOK3 RNF138 RNMT ROCK1 SEH1L SLC39A6 SMAD2 SMAD4 SMCHD1 SNRPD1 SOCS6 THOC1 TWSG1 TXNL1 TXNL4A USP14 VAPA YES1…	48	MILI_PSEUDOPODIA_HAPTOTAXIS_UP[5.68109798985495];DIAZ_CHRONIC_MEYLOGENOUS_LEUKEMIA_UP[5.29802695379058];SENGUPTA_NASOPHARYNGEAL_CARCINOMA_WITH_LMP1_UP[4.84399623420958];JOHNSTONE_PARVB_TARGETS_3_DN[4.72403908852258];DODD_NASOPHARYNGEAL_CARCINOMA_DN[4.68877696159488];CHARAFE_BREAST_CANCER_LUMINAL_VS_BASAL_DN[4.47117424963366];PILON_KLF1_TARGETS_DN[4.38835082638166];HEDENFALK_BREAST_CANCER_BRCA1_VS…	0.769913	0.863425	0.237305	0.792964	0.678981	0.137582	0.746799
44	7	10 11 12 19 36 67 89	105	AASDH AIMP1 ANAPC4 ANKRD50 AP1AR BBS12 C10orf32 CERS6 COX18 ELMOD2 FAM200B GNPDA2 HELQ KIAA1211 KIAA1841 LCORL LNX1 MAML3 METTL14 METTL18 MFSD8 PLRG1 PRMT9 RBM24 SH3RF1 SMARCAD1 TCTEX1D2 THAP9-AS1 TIFA TMEM192 TMTC2 USP38 USP53 ABCE1 ACSL3 AGA ANAPC10 ARFIP1 BBS7 BDH2 C4orf27 C4orf29 CASP3 CASP6 CBR4 CCNG2 CDKN2AIP CDS1 CLCN3 CLOCK DCUN1D4 DNAJB14 ELF2 ENOPH1 ETFDH EXOC1 EXOSC9 GALNT7 GLRB GRSF1 …	37	DIAZ_CHRONIC_MEYLOGENOUS_LEUKEMIA_UP[6.04315490641939];JOHNSTONE_PARVB_TARGETS_1_DN[5.76755560447033];SCHLOSSER_SERUM_RESPONSE_DN[5.48232140613518];JOHNSTONE_PARVB_TARGETS_2_DN[5.39729090036474];RIGGINS_TAMOXIFEN_RESISTANCE_DN[5.27170290397579];MILI_PSEUDOPODIA_HAPTOTAXIS_UP[4.33743541023455];ENK_UV_RESPONSE_KERATINOCYTE_DN[3.9318223513075];SMID_BREAST_CANCER_RELAPSE_IN_BRAIN_DN[3.86953297893923]…	0.639085	0.628063	0.99904	0.315974	0.0940821	0.807542	0.664128
45	0		241	ACOT4 ANKRD30A ANO1 APTR ARHGAP32 ASMTL BPIFB1 C6orf141 C9orf152 CAPN13 CAPN8 CATSPERB CCDC160 CLIC6 CPEB2 CPEB4 CRACR2B CRNDE CYP2B7P CYTH2 DENND1B DHRSX DNAJA4 ERGIC1 FAM110A FAM174B FAM189A2 FAM213B FAM46B FOXA1 GLYATL2 HEPACAM2 HOTAIR HOXC9 IRX3 KCNK6 KDM4B KIAA1244 KIF12 LBX2-AS1 LINC00993 LINC01137 LURAP1L MANEAL MARC2 MICALCL MMAA MPC2 MTCL1 MUCL1 NOSTRIN NUDT12 PIM3 PKIB PLEKHS1 PPAPDC1B …	118	CHARAFE_BREAST_CANCER_LUMINAL_VS_MESENCHYMAL_UP[32.0928646253945];SMID_BREAST_CANCER_BASAL_DN[25.5863876613042];GOZGIT_ESR1_TARGETS_DN[23.3243657587553];LIEN_BREAST_CARCINOMA_METAPLASTIC_VS_DUCTAL_DN[22.9020494538083];CHARAFE_BREAST_CANCER_LUMINAL_VS_BASAL_UP[20.7933559563897];DOANE_BREAST_CANCER_ESR1_UP[17.7859018232261];DODD_NASOPHARYNGEAL_CARCINOMA_UP[14.888050034176];CREIGHTON_ENDOCRINE_THERA…	0.408404	0.344982	0.509745	0.621888	0.760603	0.865242	0.389247
46	7	10 11 20 34 57 79 89	264	ADCY3 AGAP2-AS1 AGFG2 ANKRD9 ARHGAP27 ATP6V1C2 B3GAT3P1 BPIFA2 C16orf86 C19orf25 C2CD2L C9orf173 CAPN15 CCDC61 CDPF1 CEP170B CHKB-AS1 CITED4 CLDN10-AS1 COMTD1 CYB561A3 DENND6B DNAH1 DPP7 DPP9 EVI5L FAM160B2 FBXO44 FGD3 FLYWCH1 GLI4 GPIHBP1 GTPBP6 HID1 HRASLS2 JMJD8 KISS1R LINC00518 LIPH LMF1 LMF2 LMTK3 LRG1 MATN1-AS1 MIR1199 MIR6080 MOB3C MYEOV NUDT14 OBP2B PANX2 PARP10 PGAP3 PHYKPL PIDD1 PNPLA7 …	65	RICKMAN_METASTASIS_DN[10.4066307516451];BLALOCK_ALZHEIMERS_DISEASE_UP[7.1785760179608];GINESTIER_BREAST_CANCER_ZNF217_AMPLIFIED_DN[6.95389902486404];KASLER_HDAC7_TARGETS_1_UP[5.99254052006292];BONOME_OVARIAN_CANCER_SURVIVAL_SUBOPTIMAL_DEBULKING[5.75130813343269];BHAT_ESR1_TARGETS_VIA_AKT1_UP[5.40503572536145];JOHNSTONE_PARVB_TARGETS_3_UP[5.26530102804578];DODD_NASOPHARYNGEAL_CARCINOMA_UP[5.095089…	0.166578	0.14314	0.0199374	0.648888	0.393389	0.194539	0.619143
47	12	1 7 8 10 11 12 19 20 27 36 50 54	328	AARS2 ADCK3 AGO1 ANKRD52 ARHGAP10 ARHGAP33 ARID1B ASB16-AS1 C4orf48 C9orf84 CCAR2 CCDC120 CCDC136 CCDC7 CDIP1 CELF1 CELF4 CERS5 CHTF18 COX19 CWC25 DCAF8 DIS3L2 DSCAML1 DXO ELP5 FAM71D FGFRL1 FMNL3 FOXP4 GOLGA2P5 GPRASP2 HCG18 HDAC7 HEXIM2 IBA57-AS1 ING5 IRGQ KATNAL2 KDM6B KMT2A LINC00202-1 LINC00441 LINC00852 LINC00894 LINC01089 LOH12CR1 LRCH3 LRRC27 LRRC28 LY6G5B MACROD2-AS1 MAGI3 MFI2-AS1 MLLT6…	54	GINESTIER_BREAST_CANCER_ZNF217_AMPLIFIED_DN[21.6548909446068];PID_HDAC_CLASSI_PATHWAY[7.59036760600449];GINESTIER_BREAST_CANCER_20Q13_AMPLIFICATION_DN[7.50403173943081];BIOCARTA_CARM_ER_PATHWAY[5.58422290550102];BLALOCK_ALZHEIMERS_DISEASE_UP[5.50792008499148];BUYTAERT_PHOTODYNAMIC_THERAPY_STRESS_UP[5.30675741881818];GRAESSMANN_APOPTOSIS_BY_DOXORUBICIN_DN[4.83246032588009];VERHAAK_GLIOBLASTOMA_MES…	0.495898	0.502332	0.451606	0.0319163	0.00372089	0.0507968	0.610696
48	0		54	C8orf58 ERI1 ERICH1 LONRF1 MAK16 R3HCC1 TDRP TNFRSF10A TRIM35 TTI2 VPS37A ZDHHC2 ZNF596 AGPAT5 ARHGEF10 BIN3 BNIP3L CCDC25 CHMP7 CLN8 CNOT7 DCTN6 ELP3 ENTPD4 EPHX2 ERLIN2 FDFT1 FZD3 GNRH1 GSR GTF2E2 HMBOX1 INTS9 KIF13B LEPROTL1 MCPH1 MFHAS1 MSRA MTMR9 MTUS1 PCM1 POLR3D PPP2R2A REEP4 RHOBTB2 SH2D4A SLC25A37 SLC39A14 TNFRSF10B TNKS TUSC3 WRN XPO7 ZNF395	28	HOLLMANN_APOPTOSIS_VIA_CD40_UP[10.8218412101292];DEURIG_T_CELL_PROLYMPHOCYTIC_LEUKEMIA_DN[6.40199253314546];AGUIRRE_PANCREATIC_CANCER_COPY_NUMBER_DN[6.31141916184838];ACEVEDO_LIVER_CANCER_DN[4.55287913741646];GALI_TP53_TARGETS_APOPTOTIC_DN[3.88652327372345];ZHAN_MULTIPLE_MYELOMA_CD1_AND_CD2_UP[3.84536060590908];ZWANG_TRANSIENTLY_UP_BY_1ST_EGF_PULSE_ONLY[3.65318817296985];MYLLYKANGAS_AMPLIFICATION…	0.691613	0.736245	0.108516	0.959927	0.596206	0.159928	0.580683
49	0		63	SMIM17 VN1R1 ZNF256 ZNF285 ZNF404 ZNF416 ZNF418 ZNF420 ZNF542P ZNF547 ZNF548 ZNF583 ZNF600 ZNF616 ZNF667-AS1 ZNF677 ZNF766 ZNF780A ZNF805 ZNF814 ZNF818P ZNF132 ZNF134 ZNF135 ZNF154 ZNF155 ZNF175 ZNF180 ZNF211 ZNF222 ZNF223 ZNF224 ZNF225 ZNF226 ZNF227 ZNF230 ZNF235 ZNF264 ZNF274 ZNF304 ZNF329 ZNF350 ZNF415 ZNF419 ZNF45 ZNF471 ZNF473 ZNF480 ZNF528 ZNF544 ZNF549 ZNF550 ZNF551 ZNF552 ZNF586 ZNF587 ZN…	6	REACTOME_GENERIC_TRANSCRIPTION_PATHWAY[52.6363653914377];VERHAAK_GLIOBLASTOMA_CLASSICAL[6.24094612657428];ZWANG_TRANSIENTLY_UP_BY_1ST_EGF_PULSE_ONLY[4.44596391935615];CHEN_HOXA5_TARGETS_9HR_UP[3.90937967511242];AGUIRRE_PANCREATIC_CANCER_COPY_NUMBER_UP[2.42476481996532];KIM_MYC_AMPLIFICATION_TARGETS_DN[2.32919262812367]	0.111811	0.154005	0.188198	0.826594	0.771216	0.387908	0.640684
50	10	2 7 8 10 11 40 47 51 58 86	298	AAGAB AAR2 ABHD15 ACO2 ALKBH7 AMY2B ATG13 BAG6 BLOC1S4 BRI3 C12orf57 C16orf13 C19orf70 C1orf122 C7orf50 C9orf69 CCDC137 CENPBD1P1 CEP78 CERS2 CHCHD5 CHPF2 CMTM8 COMMD7 COX14 CTSV CXXC5 CYB561D1 CYB5D2 DANCR DDX39A DMAP1 DMKN DNPH1 DPH7 DYM DYNLL1-AS1 ECI1 EFTUD2 EIF3D EMC6 ENDOG FAM195A FDXACB1 HARBI1 IFT172 IFT46 IP6K1 JAGN1 KAT5 KDM1A KIAA0753 KIAA1522 KLHDC9 LAMTOR1 LAMTOR2 LINC00847 LINC01420…	74	ENK_UV_RESPONSE_KERATINOCYTE_UP[12.2614089088144];KIM_ALL_DISORDERS_OLIGODENDROCYTE_NUMBER_CORR_UP[11.9691528945278];LU_EZH2_TARGETS_UP[10.6573025721052];STARK_PREFRONTAL_CORTEX_22Q11_DELETION_DN[10.5383400532534];LI_DCP2_BOUND_MRNA[9.70289241301675];DACOSTA_UV_RESPONSE_VIA_ERCC3_UP[9.46900582949034];YAO_TEMPORAL_RESPONSE_TO_PROGESTERONE_CLUSTER_13[9.28698856650142];KIM_BIPOLAR_DISORDER_OLIGODEND…	0.00276823	0.00428339	0.367909	0.537696	0.229881	0.736461	0.397081
51	5	10 15 19 40 50	93	ANKRD39 APOPT1 C19orf48 CLPTM1L DEDD2 ERI3 FAM98C FEM1A GPR160 HILPDA KXD1 MESDC1 MGST1 MRPL38 MSRB1 NABP2 PHF23 POLR2L SMAGP SNRNP25 TAB1 TIMM50 TMEM189 TMEM199 TRAPPC1 ZNF526 ZNF567 ZNF784 AP2S1 BAX BCAT2 BCKDHA CAPNS1 CHMP2A CLPTM1 COX6B1 ECH1 ERCC1 ERCC2 ETFB EXOSC5 FBL FTL GPI GYS1 HSPBP1 IRF3 ISOC2 KDELR1 LIG1 LIN37 LSR MRPS12 NAPA NDUFA3 NOSIP NR1H2 NUCB1 NUP62 PAFAH1B3 PEPD PIH1D1 PLD3 PN…	77	AGUIRRE_PANCREATIC_CANCER_COPY_NUMBER_UP[12.7738319503449];PROVENZANI_METASTASIS_DN[12.6789328220454];KIM_ALL_DISORDERS_OLIGODENDROCYTE_NUMBER_CORR_UP[10.6131243071492];ENK_UV_RESPONSE_KERATINOCYTE_UP[8.84016472664404];REACTOME_TRANSCRIPTION_COUPLED_NER_TC_NER[6.96710817895215];REACTOME_NUCLEOTIDE_EXCISION_REPAIR[6.63323776331947];KIM_BIPOLAR_DISORDER_OLIGODENDROCYTE_DENSITY_CORR_UP[6.45562569459…	0.953904	0.965365	0.428793	0.302735	0.554538	0.149695	0.040345
52	4	10 11 72 87	207	AAED1 ACTR3C ADPRM AGO2 ALYREF ANKRD13A AP1S3 APCDD1 ASAP1 ATL2 BBIP1 BLOC1S6 BRD7 C1orf43 C8orf59 CARF CCDC132 CFL1 CHAMP1 CHMP4B CNOT11 COG1 COMMD1 DCAF17 DDX55 DNTTIP1 EXOC6 EZR GAS2L3 GDE1 GEMIN2 GFM2 GSE1 HERPUD2 HNRNPF HSPB11 KIAA1468 KMT2C LYRM2 MAPKAPK5-AS1 MIER3 MORF4L1 MRPL30 MRPL30P1 MRPL36 MRPL37 MRPL51 MSANTD3 MSL2 MTIF3 NBEAL1 NEMF NPHP1 ORC5 PIK3C2A PKM PKP4 POLE4 PPP2R5E PPTC7 PRI…	160	KINSEY_TARGETS_OF_EWSR1_FLII_FUSION_UP[21.901128382508];DIAZ_CHRONIC_MEYLOGENOUS_LEUKEMIA_UP[19.4476970164233];THUM_SYSTOLIC_HEART_FAILURE_UP[13.2022841153588];PILON_KLF1_TARGETS_DN[12.8059548429523];RODRIGUES_THYROID_CARCINOMA_POORLY_DIFFERENTIATED_UP[9.73086939015305];GRAESSMANN_APOPTOSIS_BY_DOXORUBICIN_DN[9.34347401006654];CHIANG_LIVER_CANCER_SUBCLASS_UNANNOTATED_DN[9.12540802586032];RODRIGUES…	0.360525	0.395439	0.557422	0.211983	0.370325	0.880855	0.411449
53	3	5 6 78	70	BHLHE40 C11orf96 CCDC71L CSRNP1 ERRFI1 ITPRIP MYADM NFKBIZ RASD1 SGK1 SLC25A25 TPSAB1 VMP1 APOLD1 AREG ATF3 BTG2 C10orf10 C8orf4 CDKN1A CEBPD CXCL2 CXCL3 CYR61 DUSP1 DUSP2 DUSP5 EDN1 EGR1 EGR2 EGR3 EREG ETS2 F3 FOS FOSB GADD45A GADD45B HBB HBEGF IER2 IER3 IL6 JUN JUNB KLF10 KLF4 KLF6 MAFF MAP3K8 MCL1 NR4A1 NR4A2 NR4A3 PER1 PHLDA1 PLK3 PPBP PPP1R15A PTGS2 RGS2 RHOB RND3 SLC2A3 SOCS3 THBD TNFAIP3 T…	631	NAGASHIMA_EGF_SIGNALING_UP[56.4675640031223];NAGASHIMA_NRG1_SIGNALING_UP[56.3230069620424];OSWALD_HEMATOPOIETIC_STEM_CELL_IN_COLLAGEN_GEL_UP[47.4390673544908];ZWANG_CLASS_3_TRANSIENTLY_INDUCED_BY_EGF[46.2606340618333];PHONG_TNF_TARGETS_UP[38.0090010339398];UZONYI_RESPONSE_TO_LEUKOTRIENE_AND_THROMBIN[36.7836232021999];BURTON_ADIPOGENESIS_PEAK_AT_2HR[35.7059269698549];AMIT_EGF_RESPONSE_40_HELA[35.3…	0.000175075	0.000205263	0.160144	0.0112547	0.00139435	0.0167321	0.00883946
54	10	5 8 11 12 27 47 70 72 78 89	194	ANKRD22 ATL1 C4orf3 CARD16 CARD6 CYSTM1 DNASE1L1 DRAM1 EOGT EPDR1 FCHO2 FNIP2 FUCA2 GIMAP2 LACTB LATS2 LPAR6 MS4A7 MXRA7 MYOF NTAN1 PLBD1 PLIN2 PPM1M PTGFRN RGCC RNF145 S100A16 SETD7 SMCO4 SNX9 SPATS2L STARD4 SUSD1 TANGO2 ZBED6CL A2M ABCA1 ACSL1 ACTR3 ADAM9 AHR ANXA1 ANXA2 ANXA5 AP1S2 ARFGAP3 ARL6IP5 ARNTL ARPC1B ASAH1 ATP10D ATP6V1B2 BAG3 BLNK BLVRB C1orf54 C1S CA2 CALCOCO2 CAPN2 CASP4 CAST CCPG…	372	REN_ALVEOLAR_RHABDOMYOSARCOMA_DN[35.5895725335316];NUYTTEN_EZH2_TARGETS_UP[18.3833247655059];CHEN_METABOLIC_SYNDROM_NETWORK[15.6548100586398];MASSARWEH_TAMOXIFEN_RESISTANCE_UP[13.7229981701986];JOHNSTONE_PARVB_TARGETS_3_UP[12.8845806219203];HOSHIDA_LIVER_CANCER_SUBCLASS_S1[11.9588595804282];VERHAAK_GLIOBLASTOMA_NEURAL[11.920234823431];NAKAMURA_TUMOR_ZONE_PERIPHERAL_VS_CENTRAL_DN[11.8668884656355]…	0.00422258	0.00514389	0.54088	0.000106527	9.86e-07	0.00172794	0.111958
55	4	10 34 57 90	98	C3orf17 CMSS1 COMMD2 CPSF3 DHX36 FBXO45 FYTTD1 MACROD2 MRPS21 NAA50 NCK1-AS1 PIGX SLC30A1 TBCCD1 TMEM44-AS1 TRIM59 TRMT6 U2SURP UBA5 UBXN7 URI1 VRK2 WDR75 WRNIP1 ZC3H8 ZCRB1 ZNF585A ABHD10 ALG3 ANKRD27 ARMC8 ASTE1 ATG3 ATP2C1 ATR CEP63 CEP70 COPB2 DBR1 EHHADH EIF2B5 FAIM GTF2E1 GTPBP8 HLTF HRASLS HSPBAP1 IFT57 IQCB1 KLHL24 KPNA4 LSG1 MAGEF1 MBD4 MCCC1 MFN1 MINA MLF1 MRPL3 MRPS22 MYNN NCBP2 NCK1 N…	35	ONKEN_UVEAL_MELANOMA_DN[14.2695165097461];RODRIGUES_THYROID_CARCINOMA_ANAPLASTIC_UP[10.5181407041064];SLEBOS_HEAD_AND_NECK_CANCER_WITH_HPV_UP[9.14282216524927];DING_LUNG_CANCER_EXPRESSION_BY_COPY_NUMBER[8.46038984170126];JOHNSTONE_PARVB_TARGETS_3_DN[7.80642991230923];LEE_BMP2_TARGETS_DN[6.66670375589068];LINDGREN_BLADDER_CANCER_CLUSTER_3_UP[5.78289868908605];PYEON_CANCER_HEAD_AND_NECK_VS_CERVICAL…	0.810175	0.604701	0.75463	0.304709	0.716904	0.473752	0.742892
56	4	10 11 34 57	54	AMN1 ASUN C12orf60 C2CD5 DCP1B KDM5A KLHL42 LYRM5 NOP2 RHNO1 YBX3 ADIPOR2 ATF7IP C12orf5 CCDC91 CD9 CMAS COPS7A DDX47 DERA DNM1L DYRK4 EMG1 ERGIC2 ETNK1 FKBP4 GAPDH GOLT1B ING4 KRAS LDHB LRP6 M6PR MANSC1 MED21 MLF2 NDUFA9 NECAP1 PEX5 PHB2 PKP2 PLEKHA5 PYROXD1 RECQL STK38L STRAP TEAD4 TM7SF3 TPI1 TULP3 USP5 WBP11 YARS2 ZNF384	40	KORKOLA_EMBRYONAL_CARCINOMA_UP[30.4884970265387];KORKOLA_SEMINOMA_UP[29.884402196322];KORKOLA_YOLK_SAC_TUMOR_UP[20.3831155810271];KORKOLA_CHORIOCARCINOMA_UP[8.97740392652375];HEIDENBLAD_AMPLIFIED_IN_PANCREATIC_CANCER[7.50576319618444];TIEN_INTESTINE_PROBIOTICS_6HR_DN[6.21168714480199];SHEDDEN_LUNG_CANCER_POOR_SURVIVAL_A6[6.08481895076423];DODD_NASOPHARYNGEAL_CARCINOMA_DN[5.83012623373209];TIEN_IN…	0.328271	0.218654	0.130683	0.00158939	0.0730052	0.395654	0.0969723
57	15	10 11 15 26 33 34 46 55 56 59 65 67 73 79 89	127	ARL13B BCDIN3D C12orf45 C12orf66 C12orf73 C12orf75 CFAP36 CHAC2 CNPY2 COQ10A DIP2B DPCD EDRF1 FAM221A FLVCR1 GTF2H3 HNRNPA1P26 HSPA13 KANSL2 NEDD1 PDCD2L PRMT6 PSTK SRSF9 TEFM TET1 TMEM19 VEZT XRCC6BP1 ZFC3H1 ZNF610 ZNF627 ZNF664 ZNF709 AAAS ACTR6 AKR1B1 ANAPC5 ARL1 ASB8 ATF1 ATP5G2 BBS10 C12orf10 C12orf29 C12orf43 CAND1 CCDC59 CCT2 CDK2AP1 CDK4 CNOT2 COPZ1 CRY1 CSRP2 DAZAP2 DCTN2 DDX23 DENR DYRK…	75	NIKOLSKY_BREAST_CANCER_12Q13_Q21_AMPLICON[21.0531690081634];AGUIRRE_PANCREATIC_CANCER_COPY_NUMBER_DN[15.5131925882631];DODD_NASOPHARYNGEAL_CARCINOMA_DN[11.671534906131];HASLINGER_B_CLL_WITH_CHROMOSOME_12_TRISOMY[9.65559107669938];DIAZ_CHRONIC_MEYLOGENOUS_LEUKEMIA_UP[8.95617056217558];CHIANG_LIVER_CANCER_SUBCLASS_UNANNOTATED_DN[7.94964363584335];SCHLOSSER_MYC_TARGETS_REPRESSED_BY_SERUM[7.806548930…	0.567697	0.689602	0.0189609	0.937356	0.0868366	0.407135	0.545831
58	5	10 11 50 79 85	72	EEF1A1 EIF2D EIF3L EPB41L4A-AS1 HLA-F-AS1 NOA1 NOB1 SLC25A6 SNHG1 SNHG16 SNHG19 SNHG6 SNHG8 ZFAS1 BTF3 C6orf48 CAMLG CCNB1IP1 DPH5 EEF2 EIF3E EIF3H EIF4A2 FAU GLTSCR2 GNB2L1 IGBP1 IMPDH2 LETMD1 MYC NACA NACAP1 NPM1 PFDN5 POLR1D POLR1E QARS RPL10L RPL13 RPL13A RPL14 RPL15 RPL22 RPL23 RPL28 RPL3 RPL30 RPL31 RPL35A RPL36 RPL37A RPL38 RPL4 RPL5 RPL8 RPLP2 RPS11 RPS16 RPS17 RPS19 RPS20 RPS21 RPS23 RPS…	124	KEGG_RIBOSOME[54.0329562045726];BILANGES_SERUM_AND_RAPAMYCIN_SENSITIVE_GENES[48.4579059408208];REACTOME_TRANSLATION[47.6510172725617];REACTOME_PEPTIDE_CHAIN_ELONGATION[47.5075915550143];REACTOME_3_UTR_MEDIATED_TRANSLATIONAL_REGULATION[47.3824332558893];REACTOME_INFLUENZA_VIRAL_RNA_TRANSCRIPTION_AND_REPLICATION[42.0025894362522];REACTOME_NONSENSE_MEDIATED_DECAY_ENHANCED_BY_THE_EXON_JUNCTION_COMPLE…	0.69031	0.533395	0.359519	0.587658	0.486135	0.675566	0.402686
59	3	11 34 57	79	C10orf2 FAM175B FAM21C GPAM GSTO2 LCOR MARCH5 MBOAT2 METTL10 TRUB1 WBP1L ZDHHC16 ZNF518A ACTR1A ARHGAP19 ASCC1 BCCIP BMPR1A BTAF1 C10orf76 C10orf88 CHUK COX15 CSTF2T CTBP2 CUEDC2 CUTC CWF19L1 DCLRE1A DDX21 DDX50 DHX32 DOCK1 ECD EIF3A ERLIN1 FBXL15 FRAT2 GLUD1 GOT1 HERC4 IDE INPP5A KIAA1279 MMS19 MXI1 NDUFB8 NOC3L NOLC1 NSMCE4A NT5C2 OBFC1 PARG PCBD1 PDCD11 PDCD4 PLEKHA1 PPRC1 PTEN RGS10 RRP12 SEC…	33	LASTOWSKA_NEUROBLASTOMA_COPY_NUMBER_DN[33.9666632986842];COLDREN_GEFITINIB_RESISTANCE_UP[8.47570639832238];ROVERSI_GLIOMA_COPY_NUMBER_DN[6.906306311889];MARTINEZ_RESPONSE_TO_TRABECTEDIN_DN[6.55801144419663];DACOSTA_UV_RESPONSE_VIA_ERCC3_DN[5.44045801975947];DIAZ_CHRONIC_MEYLOGENOUS_LEUKEMIA_UP[5.26042368561713];LEE_BMP2_TARGETS_DN[3.97567550617743];ELVIDGE_HIF1A_TARGETS_UP[3.68082598395144];LIU_V…	0.922935	0.906098	0.659458	0.651323	0.0452002	0.214833	0.215754
60	7	5 17 18 30 81 86 90	239	AGPAT9 ANKRD29 ANKRD35 ANTXR2 ASAP3 C14orf28 C1QTNF7 C3orf70 CAMK2D CASC15 CDC42EP5 CMAHP COX10-AS1 CPED1 CPQ CSGALNACT1 CYS1 DOK6 FAM114A1 FAM13C FAM155A FAM162B FAM198B FAM19A5 FAT4 FKBP7 FOXP1 HAND2-AS1 IGDCC4 IGIP INMT KIAA1462 KLHDC1 LAMP5 LINC01116 LRP11 LRRN4CL MAGI2-AS3 MAMDC2 MGARP MUM1L1 NACC2 NAP1L5 NR2F1-AS1 NRK NXPE3 OSR1 PABPC5 PARM1 PCAT19 PCDH18 PCED1B PLEKHH2 PPM1K PPP1R3B PRDM6 …	271	BOQUEST_STEM_CELL_UP[19.0615817261741];LIU_PROSTATE_CANCER_DN[16.5977811042824];BONOME_OVARIAN_CANCER_SURVIVAL_SUBOPTIMAL_DEBULKING[15.7897560438908];LIM_MAMMARY_STEM_CELL_UP[15.5358499481127];ONDER_CDH1_TARGETS_2_UP[15.1804078067147];SMID_BREAST_CANCER_BASAL_DN[14.3924425571035];WONG_ENDMETRIUM_CANCER_DN[14.0074800155203];LEE_BMP2_TARGETS_UP[13.5183795427215];WANG_SMARCE1_TARGETS_UP[13.311320239…	2.36e-10	6.25e-10	0.00237956	0.000436712	2.2e-05	0.0520483	0.00527218
61	0		103	ABHD13 B3GALTL CARKD CCDC50 CDK8 DNAJC3-AS1 GPALPP1 GPR180 HMGB1 IPO5 KBTBD6 KBTBD7 LNX2 MRPL57 MZT1 N4BP2L2 N6AMT2 NAA16 NDFIP2 NHLRC3 NUPL1 PIBF1 SLC25A30 SPRYD7 SUGT1 SUPT20H TEX30 TMEM170B TMTC4 VPS36 AKAP11 ANKRD10 ARHGEF7 CARS2 CDADC1 CDC16 CLN5 CUL4A DCUN1D2 DIS3 DLEU1 DNAJC3 DOCK9 EFNB2 ELF1 ESD EXOSC8 FARP1 FNDC3A FOXO1 GTF2F2 HSPH1 IFT88 ING1 INTS6 IRS2 KPNA3 LAMP1 LIG4 MBNL2 MED4 MIPEP…	57	LIN_MELANOMA_COPY_NUMBER_DN[17.3905652595053];TCGA_GLIOBLASTOMA_COPY_NUMBER_DN[11.2312751782892];DACOSTA_UV_RESPONSE_VIA_ERCC3_DN[8.68518585200019];HAMAI_APOPTOSIS_VIA_TRAIL_UP[8.32858711908252];BUYTAERT_PHOTODYNAMIC_THERAPY_STRESS_UP[7.59317861894498];JOHNSTONE_PARVB_TARGETS_3_DN[7.40483189673823];PILON_KLF1_TARGETS_DN[7.07656999616206];HADDAD_B_LYMPHOCYTE_PROGENITOR[6.97594589932385];DAZARD_RES…	0.142459	0.12841	0.609405	0.351045	0.62457	0.824994	0.106273
62	1	90	269	ACTRT3 AGMAT AIF1L AIFM2 AUNIP BEND3 BMS1P4 BTNL9 C12orf56 C17orf104 C17orf96 C19orf12 C6orf132 CASC5 CCDC138 CCDC77 CCL28 CCNYL2 CHST9 COA7 COX8C CTCFL DEPDC1-AS1 DHRS11 DSCR8 ELOVL3 EPHX3 ERICH5 FAM118B FAM132B FAM24B FAM71E1 FIRRE FUOM FUT8-AS1 GALM GLDN GNAS-AS1 GPR158 GTSF1 GUSBP5 HAGLR HAUS8 HIST1H2BH HORMAD1 HOXD-AS2 HPDL IGF2BP2 KANK4 KBTBD12 KCNE3 LGSN LINC00176 LINC00491 LINC00511 LINC0…	20	SMID_BREAST_CANCER_RELAPSE_IN_BONE_DN[6.57491685774918];RICKMAN_HEAD_AND_NECK_CANCER_B[6.31764806614831];RICKMAN_HEAD_AND_NECK_CANCER_A[5.62671009010709];SMID_BREAST_CANCER_LUMINAL_B_DN[5.39974511834647];SMID_BREAST_CANCER_BASAL_UP[5.34549036809267];DOANE_BREAST_CANCER_ESR1_DN[5.1904502585445];WEBER_METHYLATED_ICP_IN_FIBROBLAST[4.82669295396648];YANG_BREAST_CANCER_ESR1_LASER_DN[3.0683143730491];W…	0.126232	0.155339	0.369384	0.142966	0.194434	0.555724	0.0543225
63	2	10 33	63	AKIRIN1 ATPAF1 CCDC23 CTPS1 CYP4X1 LSM10 MT1F NSUN4 ZFP69 ZNF684 ZNF691 AK2 C1orf109 C1orf216 C1orf50 CAP1 CPT2 DPH2 EBNA1BP2 EIF2B3 ELOVL1 FAF1 FOXJ3 GNL2 GPBP1L1 INPP5B IPO13 IPP KIAA0319L LRRC41 MED8 MMACHC MRPS15 MT1G MTF1 MUTYH NDUFS5 NFYC NRD1 PABPC4 PIK3R3 POMGNT1 PPCS PPIE PPT1 PSMB2 PTPRF RLF RRAGC S100PBP SCMH1 SF3A3 SNIP1 TOE1 TRAPPC3 TRIT1 UROD UTP11L YARS YRDC ZMPSTE24 ZMYM1 ZMYM4	6	LASTOWSKA_NEUROBLASTOMA_COPY_NUMBER_DN[39.6621630108734];JOHNSTONE_PARVB_TARGETS_2_DN[6.64660186435643];KINSEY_TARGETS_OF_EWSR1_FLII_FUSION_UP[2.87410131926352];RAY_TUMORIGENESIS_BY_ERBB2_CDC25A_DN[2.64251013961034];LEE_BMP2_TARGETS_DN[2.48276940964262];SPIELMAN_LYMPHOBLAST_EUROPEAN_VS_ASIAN_DN[2.3924097580436]	0.0184593	0.0259738	0.324839	0.431845	0.61606	0.118419	0.293439
64	0		92	AGTRAP C1orf233 CEP85 DNAJC11 ENO1-AS1 FAM193A GPN2 KAZN LYG1 MTOR NIPAL3 NOL9 PRKCZ RCC2 SSU72 SZRD1 TMEM201 TMEM222 UBXN11 WASF2 ZCCHC17 AKR7A2 AKR7A3 ATP13A2 ATPIF1 AURKAIP1 C1orf174 CAMTA1 CAPZB CASP9 CCNL2 CLSTN1 CNKSR1 CPSF3L CTNNBIP1 DDOST DFFA DFFB DHDDS DNAJC16 ENO1 EXOSC10 FBXO42 GALE GNB1 GPATCH3 H6PD HP1BP3 ICMT KIF1B KLHL21 KPNA6 LDLRAP1 LRRC47 LYPLA2 MFN2 MRPL20 MRTO4 NADK NECAP2 NO…	30	LASTOWSKA_NEUROBLASTOMA_COPY_NUMBER_DN[64.78122809793];OKAWA_NEUROBLASTOMA_1P36_31_DELETION[10.9554421811154];WHITE_NEUROBLASTOMA_WITH_1P36.3_DELETION[9.12917479950214];SA_CASPASE_CASCADE[3.93612339035636];BIOCARTA_MITOCHONDRIA_PATHWAY[3.80179205299849];CHEMNITZ_RESPONSE_TO_PROSTAGLANDIN_E2_DN[3.77929083500436];BIOCARTA_CASPASE_PATHWAY[3.68062033021302];BYSTRYKH_HEMATOPOIESIS_STEM_CELL_AND_BRAIN_…	0.00981037	0.0124942	0.96515	0.982403	0.78866	0.334639	0.29303
65	1	57	67	ANAPC7 C12orf65 HECTD4 KDM2B MLEC NAA25 RAB3IP RITA1 SBNO1 SETD8 SFSWAP SPPL3 TMEM116 USP30 ZNF268 AACS APPL2 ARL6IP4 ATP2A2 ATP6V0A2 ATXN2 BCL7A BRAP C12orf49 CAMKK2 CCDC92 CCNT1 CHFR CKAP4 CLIP1 DDX51 DIABLO EP400 GCN1L1 GIT2 GLTP GOLGA3 KIAA1033 MPHOSPH9 NOC4L NR2C1 NT5DC3 PEBP1 PRDM4 PRKAB1 PSMD9 PUS1 PXN RAB35 RBM19 RIC8B RNF10 RSRC2 SART3 SETD1B SIRT4 SSH1 TRAFD1 UBE3B ULK1 UTP20 VPS33A VPS…	14	NIKOLSKY_BREAST_CANCER_12Q24_AMPLICON[15.8435969316113];MONNIER_POSTRADIATION_TUMOR_ESCAPE_UP[5.76968641727782];PILON_KLF1_TARGETS_DN[4.73546300300921];MILI_PSEUDOPODIA_HAPTOTAXIS_DN[3.79159560550924];LI_WILMS_TUMOR_VS_FETAL_KIDNEY_1_DN[3.46627840109691];HAN_SATB1_TARGETS_UP[3.20230579013139];IIZUKA_LIVER_CANCER_PROGRESSION_L1_G1_DN[3.06118559430323];GROSS_HYPOXIA_VIA_ELK3_UP[2.97718908057216];PI…	0.67492	0.624478	0.381495	0.236252	0.0185303	0.817303	0.451234
66	0		98	CDC27P2 CPPED1 FAM209B FAM222B FBXL20 KANSL1-AS1 MIEN1 NT5C3B RAP1GAP2 RDH10 RUNDC1 SYNRG TMEM256 TXNDC17 ZSWIM7 AATF ACACA ACADVL ANKFY1 AP2B1 ATPAF2 BECN1 BLMH BRCA1 CASC3 CDC27 CHRNB1 CNP COASY CPD CRK CRLF3 CTNS DDX52 DHX8 DNAJC7 DRG2 DUSP14 DUSP3 ELAC2 ERAL1 ERBB2 FAM134C FAM57A FLII G6PC3 GEMIN4 GGNBP2 GLOD4 GOSR1 GPATCH8 GPS2 HEXIM1 HOXB7 KIAA0100 KPNB1 LASP1 LIG3 MAP2K4 MED24 MLX MPDU1 NB…	47	NIKOLSKY_BREAST_CANCER_17Q11_Q21_AMPLICON[26.2905076199531];LASTOWSKA_NEUROBLASTOMA_COPY_NUMBER_UP[17.3662941128317];AGUIRRE_PANCREATIC_CANCER_COPY_NUMBER_UP[10.1800369786917];SMID_BREAST_CANCER_ERBB2_UP[6.99257260316237];MYLLYKANGAS_AMPLIFICATION_HOT_SPOT_12[6.58795675649468];MIDORIKAWA_AMPLIFIED_IN_LIVER_CANCER[6.29851688916572];PUJANA_BRCA1_PCC_NETWORK[5.79378170009823];BOYAULT_LIVER_CANCER_SU…	0.634779	0.664782	0.561322	0.272796	0.303628	0.597016	0.025859
67	6	10 11 34 44 57 89	102	AIG1 ASF1A C6orf203 CDK19 FAM120B FAM188A FAM229B FBXO30 GINM1 HINT3 LTV1 MCM9 NT5DC1 ORC3 REPS1 RPF2 SFT2D1 SLC15A4 SLC18B1 SNX14 STX7 TAB2 TBC1D32 TMEM242 TUBE1 UFL1 VTA1 ZUFSP AMD1 ASCC3 ATG5 BCKDHB BCLAF1 C6orf120 C6orf211 CASP8AP2 CCDC28A CCNC CD164 CDC40 COQ3 ECHDC1 FBXL4 FGFR1OP FIG4 FOXO3 GTF2H5 HBS1L HDAC2 HDDC2 HEBP2 HECA HSF2 IBTK KATNA1 KPNA5 MANEA MAP3K4 MAP3K7 MAP7 MED23 MRPL18 MTO1…	56	AGUIRRE_PANCREATIC_CANCER_COPY_NUMBER_DN[17.4719638071025];AKL_HTLV1_INFECTION_DN[8.36844241056744];SHEN_SMARCA2_TARGETS_UP[6.96138484052552];YANG_BREAST_CANCER_ESR1_LASER_DN[6.44683152362304];HASLINGER_B_CLL_WITH_6Q21_DELETION[5.36808493618017];BRUINS_UVC_RESPONSE_LATE[5.34101872414489];FARMER_BREAST_CANCER_BASAL_VS_LULMINAL[4.76950231943774];SHEDDEN_LUNG_CANCER_POOR_SURVIVAL_A6[4.28550413473355…	0.992154	0.935823	0.533209	0.489686	0.310072	0.974916	0.57127
68	1	10	68	C11orf31 C6orf57 CLDN12 DNAJC2 ESYT2 EXOC4 IFT22 KIAA1147 KLHDC10 LAMTOR4 NOM1 PAXIP1-AS1 PPP1R35 PSMG4 SLC37A3 ACTR3B ADCK2 AP4M1 ARHGEF5 ATP5J2 ATP6V1F BCL7B BPGM C7orf49 CBLL1 COG5 COPS6 CPSF4 DNAJB6 DUS4L GALNT11 GSTK1 GUSB IFRD1 IMPDH1 ING3 KRIT1 LSM8 MDH2 MEPCE MKRN1 NDUFA5 NUP205 PAXIP1 PEX1 PMPCB POLR2J POP7 POT1 PRKAG2 PUS7 RABGEF1 RBM28 REPIN1 RHEB RINT1 SLC25A13 SND1 SRPK2 ST7 TBL2 TME…	20	NIKOLSKY_BREAST_CANCER_7Q21_Q22_AMPLICON[7.865261159992];DODD_NASOPHARYNGEAL_CARCINOMA_DN[5.68686835952766];KOYAMA_SEMA3B_TARGETS_DN[4.65679893967511];HOOI_ST7_TARGETS_UP[4.56502961721696];KOINUMA_TARGETS_OF_SMAD2_OR_SMAD3[4.29763438885357];KESHELAVA_MULTIPLE_DRUG_RESISTANCE[3.47603648831715];DING_LUNG_CANCER_EXPRESSION_BY_COPY_NUMBER[3.26497723373895];REACTOME_REGULATION_OF_RHEB_GTPASE_ACTIVITY_…	0.0197472	0.0307216	0.198307	0.0643819	0.187416	0.33439	0.946162
69	0		79	ADCY10P1 ANKRD54 CHCHD10 GUCD1 HOXD4 HSCB KIAA1671 MIEF1 MTFP1 RPS19BP1 TRMT2A TTC28-AS1 YDJC ADRBK2 AP1B1 ASCC2 BCL2L13 BCR C22orf29 CABIN1 CBY1 CECR5 COMT CRKL DEPDC5 DNAL4 EIF4ENIF1 FBXO7 GCAT GGA1 HIC2 HIRA HPS4 KLHL22 LIMK2 LRP5L LZTR1 MAPK1 MCM5 MED15 MICAL3 MPST MRPL40 MTMR3 MYH9 NHP2L1 NIPSNAP1 PATZ1 PES1 PI4KA PIK3IP1 PISD PITPNB POLR2F PPIL2 RANBP1 RHBDD3 SDF2L1 SF3A1 SFI1 SLC25A1 SLC2A…	29	AGUIRRE_PANCREATIC_CANCER_COPY_NUMBER_DN[19.852757665566];STARK_HYPPOCAMPUS_22Q11_DELETION_DN[11.7710517148753];MYLLYKANGAS_AMPLIFICATION_HOT_SPOT_22[4.65500115993745];HOLLEMAN_ASPARAGINASE_RESISTANCE_ALL_UP[3.93613912137143];CHESLER_BRAIN_QTL_TRANS[3.55507231870288];STARK_PREFRONTAL_CORTEX_22Q11_DELETION_DN[3.38771154662903];IVANOVA_HEMATOPOIESIS_INTERMEDIATE_PROGENITOR[3.31282417326006];BIOCART…	0.0676153	0.104994	0.200281	0.811708	0.073639	0.0706969	0.230504
70	8	12 17 18 27 54 71 78 88	100	BATF2 C19orf66 CCL8 CMPK2 DDX60 DDX60L DTX3L EPSTI1 FBXO6 GBP1P1 GBP3 GBP4 HLA-DRB1 HLA-J HSH2D IDO1 IFIT3 NLRC5 NT5C3A PARP14 PARP9 PSMB8-AS1 SAMD9L TRANK1 UBA7 ZNFX1 APOBEC3A B2M BST2 BTN3A2 BTN3A3 CASP1 CXCL10 CXCL11 DDX58 DHX58 EIF2AK2 ETV7 GBP1 HCP5 HERC5 HERC6 HLA-A HLA-B HLA-C HLA-E HLA-F HLA-G IFI16 IFI27 IFI35 IFI44 IFI44L IFI6 IFIH1 IFIT1 IFIT2 IFIT5 IFITM1 IRF7 IRF9 ISG15 ISG20 LAMP3 L…	291	BROWNE_INTERFERON_RESPONSIVE_GENES[88.8451432953973];HECKER_IFNB1_TARGETS[74.4531730561994];TAKEDA_TARGETS_OF_NUP98_HOXA9_FUSION_3D_UP[67.9515647994374];MOSERLE_IFNA_RESPONSE[64.7674911189237];DAUER_STAT3_TARGETS_DN[61.4402582441015];SANA_RESPONSE_TO_IFNG_UP[57.4327994104231];NUYTTEN_EZH2_TARGETS_UP[52.3909942672911];DER_IFN_BETA_RESPONSE_UP[50.3901905750974];DER_IFN_ALPHA_RESPONSE_UP[49.23818286…	0.0755476	0.0786316	0.221826	0.675646	0.0465401	0.739953	0.421976
71	4	70 78 79 88	194	ADTRP ALPK1 ARAP2 ARRDC2 C15orf48 CD99P1 CPNE2 CXCL17 CXCR2 ERAP2 EVA1C FAM20A FBXO32 FGD5 GLIPR2 HLA-DQA1 HLA-DQB1 HLA-DQB2 IL4I1 JAZF1 MICB MIR155HG MSL3 MT1M MT2A NCEH1 NIPAL2 PATL2 PKHD1L1 RIPK3 RNF207 SEL1L3 SGMS2 TMEM173 TMEM71 TRIM47 TSPAN33 VWA5A ACP5 ACPP ACSL5 AIM1 ALOX5 ANPEP APOBEC3F APOBEC3G APOL1 AQP9 ARHGAP26 ATG7 ATP10A BANK1 BIRC3 BST1 C2 C3 CAPG CASP10 CBLB CBR3 CCDC109B CCL20 C…	459	ZHANG_RESPONSE_TO_IKK_INHIBITOR_AND_TNF_UP[24.9670022227177];MCLACHLAN_DENTAL_CARIES_UP[23.2654714366713];MCLACHLAN_DENTAL_CARIES_DN[20.1724214682809];ONDER_CDH1_TARGETS_2_DN[18.2834847849609];BASSO_CD40_SIGNALING_UP[17.9419755064238];HINATA_NFKB_TARGETS_KERATINOCYTE_UP[17.4324726211896];VERHAAK_GLIOBLASTOMA_NEURAL[17.309828543258];RODWELL_AGING_KIDNEY_UP[15.8236048239758];SANA_TNF_SIGNALING_UP[1…	0.968915	0.966996	0.0718264	0.0259153	4.61e-05	0.106855	0.836338
72	14	7 8 10 11 27 28 41 52 54 74 79 86 87 89	786	ABCB5 ABCC12 ACER1 ACSF3 ADAD2 ADAM21 ADCY10 AGAP3 AMZ1 ANKRD60 ANKS4B ANKUB1 ARPP21 ASB14 ASB15 ASB16 ATG9B ATP1A4 ATP6V0D2 BAALC-AS2 BARX1-AS1 BCAR4 BCL9L BOLL BPIFB2 BPIFB4 BPIFC BSND BVES BZRAP1-AS1 C10orf53 C10orf67 C11orf40 C12orf50 C14orf183 C15orf27 C15orf54 C16orf92 C17orf47 C17orf50 C17orf64 C18orf12 C1orf100 C1orf127 C1orf177 C1orf220 C1orf94 C1QTNF9 C21orf62-AS1 C2CD4C C2orf80 C2orf83…	12	REACTOME_CYTOCHROME_P450_ARRANGED_BY_SUBSTRATE_TYPE[5.03156104364439];MIKKELSEN_MEF_HCP_WITH_H3K27ME3[4.97082541070081];REACTOME_PHASE1_FUNCTIONALIZATION_OF_COMPOUNDS[4.36688431290835];REACTOME_POTASSIUM_CHANNELS[3.50588389999119];REACTOME_CLASS_C_3_METABOTROPIC_GLUTAMATE_PHEROMONE_RECEPTORS[3.49878957378736];REACTOME_XENOBIOTICS[3.3517881591841];REACTOME_VOLTAGE_GATED_POTASSIUM_CHANNELS[3.341008…	0.0494583	0.0438197	0.521058	0.0527504	0.0104937	0.476142	0.12934
73	6	10 11 12 33 57 89	106	AREL1 ATG14 BTBD6 CFL2 CIPC DCAF4 DDT DHRS4-AS1 DNAAF2 DTD2 EFCAB11 FAM179B G2E3 GNPNAT1 HAUS4 IFT43 ISCA2 KHNYN MAPK1IP1L NAA30 RAB2B RALGAPA1 SRSF5 TMX1 TRMT5 TXNDC16 VCPKMT VIPAS39 ACTR10 ACYP1 AHSA1 ALDH6A1 ALKBH1 APEX1 ARHGAP5 ARID4A ATP5S ATP6V1D C14orf1 C14orf166 CGRRF1 COQ6 DAAM1 DLST EAPP EIF2B2 EIF2S1 EIF5 ERH EXOC5 FBXO34 FKBP3 FUT8 GALC GLRX5 GMFB GMPR2 GOLGA5 GPHN HIF1A HSP90AA1 HSPA…	56	SPIELMAN_LYMPHOBLAST_EUROPEAN_VS_ASIAN_DN[7.32352941182838];AGUIRRE_PANCREATIC_CANCER_COPY_NUMBER_UP[6.75716777951567];DIAZ_CHRONIC_MEYLOGENOUS_LEUKEMIA_UP[6.54409754415769];BENPORATH_MYC_MAX_TARGETS[6.27471902995548];SCHLOSSER_SERUM_RESPONSE_DN[5.42711762702603];MILI_PSEUDOPODIA_HAPTOTAXIS_UP[4.98512810260342];KIM_WT1_TARGETS_DN[4.80978111738643];DANG_BOUND_BY_MYC[4.1700703044362];NIKOLSKY_BREAS…	0.459685	0.580917	0.151214	0.688983	0.766005	0.15045	0.60648
74	4	8 11 72 89	545	AADACL2 ABHD12B ACRBP ACRC ACTL10 ACTL9 ADAM3A ADAMTS20 ANKS6 ASB11 ASB2 ASCL5 ASZ1 ATOH7 ATXN8OS B3GNT8 B4GALNT2 BEND4 BNIPL BTBD16 BVES-AS1 C10orf126 C11orf45 C11orf65 C12orf40 C12orf42 C12orf79 C14orf182 C15orf62 C19orf45 C19orf81 C1orf110 C1orf53 C20orf196 C20orf202 C2orf15 C4orf33 C6orf164 C7orf61 C7orf69 C9orf47 CALHM3 CALY CAPN14 CAPZA3 CASP12 CASS4 CATSPER2 CCDC141 CCDC171 CCDC83 CECR5-AS…	8	MIKKELSEN_MEF_HCP_WITH_H3_UNMETHYLATED[4.7053619328209];REACTOME_TRANSPORT_OF_ORGANIC_ANIONS[3.64582849017504];MIKKELSEN_MEF_HCP_WITH_H3K27ME3[2.7050702234957];BENPORATH_PRC2_TARGETS[2.58553155354482];BENPORATH_SUZ12_TARGETS[2.46544966645057];REACTOME_RECYCLING_OF_BILE_ACIDS_AND_SALTS[2.42807493576101];KORKOLA_CHORIOCARCINOMA_DN[2.42807493576101];MIKKELSEN_NPC_HCP_WITH_H3K4ME3_AND_H3K27ME3[2.3332…	0.0202827	0.0177123	0.185959	0.27659	0.0494521	0.653815	0.053081
75	1	11	104	ANP32A C15orf40 C15orf65 CDAN1 CHST14 DIS3L EIF2AK4 EIF3J-AS1 FAM98B HAUS2 HDDC3 INO80 KATNBL1 LINS PDCD7 SECISBP2L ST20-AS1 UBL7 WHAMM ZFYVE19 ZNF106 ADPGK AQR ARIH1 ASB7 AVEN BBS4 BNIP2 BTBD1 CLK3 CLPX COPS2 COX5A CSK CSNK1G1 DENND4A DET1 DMXL2 DNAJC17 DPP8 DTWD1 DUT EDC3 EFTUD1 EID1 EIF3J FAH FBXO22 GALK2 GLCE GTF2A2 HEXA HMG20A IDH3A IMP3 IREB2 IVD LCMT2 MAP2K1 MAP2K5 MFAP1 MPI MRPS11 NDUFAF1…	21	ZHAN_MULTIPLE_MYELOMA_CD1_AND_CD2_DN[6.3444276553397];DIAZ_CHRONIC_MEYLOGENOUS_LEUKEMIA_UP[6.12366239921765];CADWELL_ATG16L1_TARGETS_DN[5.52053439785371];MARSON_BOUND_BY_FOXP3_STIMULATED[4.16427944701895];WONG_PROTEASOME_GENE_MODULE[3.74920019227153];NIKOLSKY_BREAST_CANCER_15Q26_AMPLICON[3.58242054480158];MOREAUX_MULTIPLE_MYELOMA_BY_TACI_DN[3.32530749017222];PILON_KLF1_TARGETS_DN[3.16384074987717…	0.972223	0.982865	0.629842	0.00627872	0.131225	0.520259	0.391249
76	0		86	AFG3L1P CHTF8 EMC8 FAM192A HSDL1 KLHL36 LONP2 NUDT7 PDP2 SPATA33 ZNRF1 AARS ACD ADAT1 AMFR AP1G1 APRT CBFB CDK10 CENPT CES2 CFDP1 CHD9 CHMP1A CNOT1 COG4 CSNK2A2 CTCF CYB5B DBNDD1 DDX19A DDX28 DEF8 DHX38 DOK4 DYNC1LI2 E2F4 EDC4 FAM96B GABARAPL2 GALNS GAS8 GFOD2 GLG1 HSBP1 HSD11B2 KATNB1 KLHDC4 LCAT MBTPS1 MLYCD MON1B MPHOSPH6 MTHFSD NFAT5 NFATC3 NIP7 NOL3 OGFOD1 PDPR POLR2C PRMT7 PSKH1 RANBP10 RBL…	23	PROVENZANI_METASTASIS_UP[25.4726065394248];GRATIAS_RETINOBLASTOMA_16Q24[19.1926991205741];ROYLANCE_BREAST_CANCER_16Q_COPY_NUMBER_UP[17.67968008604];NIKOLSKY_BREAST_CANCER_16Q24_AMPLICON[16.8707529681816];WATANABE_RECTAL_CANCER_RADIOTHERAPY_RESPONSIVE_UP[6.09509246841365];MOHANKUMAR_TLX1_TARGETS_UP[3.81901555181452];CHNG_MULTIPLE_MYELOMA_HYPERPLOID_DN[3.50765899448369];HAN_SATB1_TARGETS_UP[3.24109…	0.657479	0.816481	0.621483	0.857553	0.00818589	0.00456025	0.84327
77	0		94	ANKS3 C16orf62 C16orf72 CRAMP1L EARS2 FAHD1 FAM173A FBXL16 GNPTG METTL22 MLST8 NAA60 NMRAL1 NPRL3 PAGR1 TBC1D24 TMEM8A ZNF689 ABAT ABCA3 ATP6V0C AXIN1 CARHSP1 CD2BP2 CLCN7 CLEC16A COG7 COQ7 DCTN5 DECR2 DEXI DNAJA3 E4F1 GFER HAGH HCFC1R1 HIRIP3 HMOX2 HN1L IFT140 IQCK KCTD5 METRN MGRN1 MPG MRPL28 MRPS34 NAGPA NARFL NDE1 NFATC2IP NME3 NME4 NTHL1 NUBP1 NUBP2 PAQR4 PARN PDPK1 PDXDC1 PHKG2 PIGQ PMM2 PO…	35	NIKOLSKY_BREAST_CANCER_16P13_AMPLICON[61.4632999697835];SCIBETTA_KDM5B_TARGETS_UP[3.90837219281979];KIM_ALL_DISORDERS_OLIGODENDROCYTE_NUMBER_CORR_UP[3.85442522564575];REACTOME_PIP3_ACTIVATES_AKT_SIGNALING[3.34825436292203];KIM_ALL_DISORDERS_DURATION_CORR_DN[3.00848642538103];REACTOME_PI3K_EVENTS_IN_ERBB4_SIGNALING[2.99955043429236];REACTOME_PI3K_AKT_ACTIVATION[2.99955043429236];REACTOME_GAB1_SIGN…	0.359625	0.393258	0.380534	0.278619	0.762967	0.260596	0.194696
78	9	5 6 14 53 54 70 71 79 81	243	ADAP2 ARHGAP9 C16orf54 C1orf162 C1QC CCL4 CCRL2 CD300LF CD68 CD8A CSF2RA CYSLTR1 CYTIP DOCK8 EMR2 EOMES FAM26F FPR3 GAB3 GBP5 GIMAP1 GIMAP7 GPR183 GPR34 GPR84 GUSBP11 GZMA HAVCR2 HCST IGJ INPP5D KLHL6 LINC01094 MCTP1 MILR1 MLKL MPEG1 MRC1 NLRC3 PAG1 PECAM1 PIK3AP1 PLEKHO2 PPP1R18 RCSD1 RGS18 SAMD3 SASH3 SFMBT2 SLC9A9 SUCNR1 TAGAP THEMIS TIGIT TMC8 TNFSF13B VMO1 ADAMDEC1 ADORA3 AIF1 AIM2 ALOX5AP A…	447	MCLACHLAN_DENTAL_CARIES_UP[96.3783417741117];WALLACE_PROSTATE_CANCER_RACE_UP[81.2318940384734];MCLACHLAN_DENTAL_CARIES_DN[75.7434140467012];POOLA_INVASIVE_BREAST_CANCER_UP[74.7603971344136];CHEN_METABOLIC_SYNDROM_NETWORK[62.4831230465745];SMID_BREAST_CANCER_NORMAL_LIKE_UP[52.4659910511746];FLECHNER_BIOPSY_KIDNEY_TRANSPLANT_REJECTED_VS_OK_UP[47.8758217937166];SCHUETZ_BREAST_CANCER_DUCTAL_INVASIVE_…	0.0856446	0.0921109	0.161107	4.92e-05	6.84e-08	0.0191372	0.959455
79	12	11 26 34 46 57 58 71 72 78 81 86 89	279	ABI3 ACAP1 AMICA1 ANKRD44 ANXA2R APOBR ARHGAP30 BATF3 BHLHE22 BTLA C10orf54 C20orf197 CACNA2D4 CCDC88B CD200R1 CD274 CD8BP CLECL1 CPNE5 CYTH1 CYTH4 DCANP1 DERL3 DOK2 EMILIN2 FAM65B FAM78A FCRL1 FCRL3 FCRL5 FCRLA FDCSP FERMT3 FPR2 GIMAP8 GNGT2 GPR155 GPR174 GPR82 GPRIN3 GVINP1 HTRA4 IGFLR1 IL18BP ITGB2-AS1 KLHDC7B LILRA6 LINC00487 LINC00968 LINC00996 LRRC8C MARCH1 MIAT MYO1G MZB1 NAPSB NLRC4 NRROS…	254	SMID_BREAST_CANCER_NORMAL_LIKE_UP[51.4597468302332];SMID_BREAST_CANCER_LUMINAL_B_DN[24.2168267227921];BOSCO_TH1_CYTOTOXIC_MODULE[18.7620350831129];JAATINEN_HEMATOPOIETIC_STEM_CELL_DN[17.852067750527];REACTOME_IMMUNE_SYSTEM[17.3693146198491];WALLACE_PROSTATE_CANCER_RACE_UP[17.2879244004847];QI_PLASMACYTOMA_UP[17.18706512965];BOYLAN_MULTIPLE_MYELOMA_C_D_DN[15.5856910849762];LI_INDUCED_T_TO_NATURAL_…	0.839377	0.780757	0.0402347	0.0020403	7.67e-05	0.169595	0.0885301
80	0		109	ABHD16A ATAT1 BMF C6orf136 C6orf89 CMTR1 DTNBP1 ESM1 GLTSCR1L GPANK1 LINC00240 MCUR1 MRPS10 MRS2 SLC35B2 SMIM13 TRAM2-AS1 UHRF1BP1 UQCC2 VARS2 ZBED9 ZBTB9 ZKSCAN8 ZSCAN9 ABCF1 ABT1 AGPAT1 ALDH5A1 ANKS1A BRD2 BTN2A1 BYSL CAP2 CCHCR1 CDC5L CDKAL1 CSNK2B CUL7 CUTA DAXX DDAH2 DDR1 DHX16 E2F3 EHMT2 EXOC2 FANCE FARS2 FKBPL FLOT1 GTF2H4 GTPBP2 HSD17B8 JARID2 KCTD20 KLHDC3 LSM2 LYRM4 MAD2L1BP MDC1 MEA1 M…	27	JOHNSTONE_PARVB_TARGETS_2_DN[13.9719267279861];GRASEMANN_RETINOBLASTOMA_WITH_6P_AMPLIFICATION[12.1083031988496];ACEVEDO_LIVER_TUMOR_VS_NORMAL_ADJACENT_TISSUE_UP[9.62331168434084];BOGNI_TREATMENT_RELATED_MYELOID_LEUKEMIA_DN[5.82588692918308];PUJANA_BRCA1_PCC_NETWORK[4.90610363392952];GINESTIER_BREAST_CANCER_20Q13_AMPLIFICATION_DN[4.88072147123004];CAIRO_HEPATOBLASTOMA_CLASSES_UP[4.79638194754453];…	0.962741	0.935807	0.510496	0.720648	0.314952	0.0147967	0.00458167
81	5	5 6 60 78 79	175	ACSM5 ARHGAP18 BEAN1 C10orf128 CELF2 CHRDL1 CLEC12A CPNE8 CTSL CYP2U1 DDIT4L DOCK11 ECSCR EMB ERAP1 FAM167B FAM69A FAM89A FAT1 FCGR3B GALNT15 GALNT18 GAPT GBGT1 GGTA1P GNB4 GNG2 HOTAIRM1 HPGDS HVCN1 IFFO1 IPCEF1 KBTBD8 KDELC2 KIAA0226L KIAA0930 LAYN LDLRAD4 LINC00324 LINC00957 LINC01140 LPAR5 LPCAT2 LRRC25 LRRK2 LRRN4 MAP3K7CL MEDAG MIR22HG MS4A14 MYZAP NAAA P2RY12 PAMR1 PEAK1 PLA2G15 PLIN1 PRG4 …	130	CHEN_METABOLIC_SYNDROM_NETWORK[8.96211777587106];SCHUETZ_BREAST_CANCER_DUCTAL_INVASIVE_UP[8.04090121354144];CHARAFE_BREAST_CANCER_LUMINAL_VS_BASAL_DN[7.03575476399206];BOQUEST_STEM_CELL_CULTURED_VS_FRESH_UP[6.08295536234747];WANG_MLL_TARGETS[6.06292653835407];RODWELL_AGING_KIDNEY_UP[5.91884345459457];BOQUEST_STEM_CELL_DN[5.88664895788507];ZHENG_BOUND_BY_FOXP3[5.86825897758234];NUYTTEN_EZH2_TARGET…	0.00437349	0.00579713	0.557921	4.31e-05	2.82e-07	0.0121998	0.0838525
82	0		93	AP1M1 C19orf43 CCDC124 CNPPD1 DCAF15 ELOF1 FBXW9 FDX1L ILF3-AS1 LPAR2 LRWD1 MAU2 MPV17L2 MVB12A NCOA5 NYNRIN RAVER1 RGL3 SLC27A1 SLC44A2 SNHG15 SWSAP1 ZNF653 ZNF844 ABHD8 AKAP8 AKAP8L ARMC6 ATP13A1 C19orf53 CARM1 CC2D1A CCDC130 CDC37 DDX49 DHPS DNAJB1 DNASE2 DNM2 DOCK6 ECSIT FAM32A FARSA FBXL12 FKBP8 GADD45GIP1 GCDH GIPC1 GTPBP3 HOOK2 ICAM3 ILF3 ILVBL ISYNA1 KEAP1 KLHL26 KRI1 MAN2B1 MAP1S MAST3 M…	25	BONOME_OVARIAN_CANCER_SURVIVAL_SUBOPTIMAL_DEBULKING[10.0225885323387];SHEDDEN_LUNG_CANCER_GOOD_SURVIVAL_A5[8.58740952095326];NIKOLSKY_BREAST_CANCER_19P13_AMPLICON[8.48900389701504];GRADE_COLON_CANCER_UP[6.41720924120753];HUTTMANN_B_CLL_POOR_SURVIVAL_UP[5.81735830966903];SPIELMAN_LYMPHOBLAST_EUROPEAN_VS_ASIAN_UP[5.21511691409103];RICKMAN_METASTASIS_DN[5.10700430758416];SCHLOSSER_SERUM_RESPONSE_UP[…	0.304247	0.323295	0.971075	0.143886	0.262413	0.0226323	0.900214
83	1	89	95	BAIAP2-AS1 CEP131 DCAF7 GDPD1 INTS2 MBTD1 MFSD11 MIF4GD OGFOD3 OXLD1 STRA13 STRADA TACO1 ABCA5 ACOX1 ACTG1 AKAP1 AMZ2 APPBP2 BCAS3 BPTF C17orf62 C17orf80 CANT1 CCDC47 CDC42EP4 CDR2L CLTC COIL COX11 CSNK1D CUEDC1 DCXR DDX5 DHX40 DUS1L EXOC7 FN3KRP FOXK2 FTSJ3 GPS1 GRB2 H3F3B HEATR6 HELZ HGS HN1 ICT1 JMJD6 KCTD2 KIAA0195 LRRC59 MAFG MED13 MRPL12 MRPS7 MTMR4 NARF NAT9 NOL11 NPLOC4 NUP85 P4HB PCTP PG…	41	NIKOLSKY_BREAST_CANCER_17Q21_Q25_AMPLICON[123.533869231528];LASTOWSKA_NEUROBLASTOMA_COPY_NUMBER_UP[41.9855573550575];FARMER_BREAST_CANCER_CLUSTER_6[30.2832508309838];LI_DCP2_BOUND_MRNA[9.03694190437269];BOYAULT_LIVER_CANCER_SUBCLASS_G3_UP[7.26953290497304];AGUIRRE_PANCREATIC_CANCER_COPY_NUMBER_UP[6.3415208415532];CAIRO_HEPATOBLASTOMA_CLASSES_UP[5.50464830322412];MARSON_BOUND_BY_FOXP3_UNSTIMULATED…	0.817949	0.885903	0.20292	0.254273	0.632434	0.524597	0.395927
84	0		107	C9orf114 FAM120AOS FAM206A GLE1 INIP KIAA1958 LINC00094 LINC00963 NELFB NTMT1 PPP1R26 PPP2R4 PRRC2B S1PR3 STRBP SWI5 TOR2A TRUB2 TSTD2 WDR34 WDR5 ZDHHC12 ABL1 AK1 ANAPC2 ANP32B ARPC5L ASB6 BRD3 C9orf156 C9orf78 CAMSAP1 CDK5RAP2 CDK9 CIZ1 COQ4 DDX31 DENND1A DOLK DOLPP1 DPM2 EDF1 EHMT1 EXOSC2 FAM102A FBXW2 FNBP1 FPGS FUBP3 GAPVD1 GOLGA1 GOLGA2 GPR107 GTF3C4 GTF3C5 IKBKAP INPP5E INVS KIAA0368 MAN1B1…	25	LINDGREN_BLADDER_CANCER_WITH_LOH_IN_CHR9Q[47.0798618107544];LINDGREN_BLADDER_CANCER_CLUSTER_2A_DN[11.6709867940061];LINDGREN_BLADDER_CANCER_CLUSTER_1_UP[8.60662196393834];WEST_ADRENOCORTICAL_TUMOR_UP[6.77514921772335];MYLLYKANGAS_AMPLIFICATION_HOT_SPOT_8[5.48088675576762];STEIN_ESRRA_TARGETS_DN[4.43208003219855];REACTOME_SYNTHESIS_OF_SUBSTRATES_IN_N_GLYCAN_BIOSYTHESIS[4.1575136270164];LOPEZ_MBD_T…	0.589432	0.517365	0.403005	0.527033	0.96527	0.643395	0.363608
85	7	10 11 12 33 36 58 89	127	ARV1 ATP6V0E1 BOD1 CDC42SE2 CWC27 FAF2 FAM114A2 GEMIN5 GPBP1 LYRM7 MARCH6 NUFIP2 PAIP2 POLK PPIP5K2 PWWP2A RBM27 SLC35A4 SLU7 SRA1 SREK1IP1 TMEM161B TTC37 UBLCP1 WDR36 ZCCHC9 ZMAT2 AGGF1 AP3B1 APC ATG12 C5orf15 C5orf30 CANX CCNG1 CCNH CDC23 CDK7 CETN3 CHD1 CISD1 CLINT1 CLK4 CNOT6 CNOT8 COL4A3BP COMMD10 COX7C CSNK1A1 CSNK1G3 CTNNA1 DCP2 DCTN4 DDX46 DHX29 DMXL1 ERBB2IP ERCC8 ETF1 FBXW11 FEM1C FER G…	105	SHEN_SMARCA2_TARGETS_UP[24.7166597131182];HAMAI_APOPTOSIS_VIA_TRAIL_UP[15.3124192504458];MILI_PSEUDOPODIA_HAPTOTAXIS_UP[13.711569325487];DIAZ_CHRONIC_MEYLOGENOUS_LEUKEMIA_UP[12.312352001703];SCHLOSSER_SERUM_RESPONSE_DN[9.86801493342148];BORCZUK_MALIGNANT_MESOTHELIOMA_UP[7.51214156860091];BONOME_OVARIAN_CANCER_SURVIVAL_SUBOPTIMAL_DEBULKING[6.98664083476332];PILON_KLF1_TARGETS_DN[6.83876700187735];…	0.734429	0.790706	0.6879	0.119299	0.296769	0.415037	0.0431368
86	11	5 6 10 11 33 34 50 60 72 79 89	355	ACKR1 ADAMTS14 ADAMTS16 ADAMTSL1 ADCY4 AKIP1 AKR1C2 ALDH1L2 ANGPTL1 ANGPTL6 ANKH APELA ARHGAP20 ARHGAP31 ARHGAP42 ASIC1 C1QTNF2 C5orf46 CBLN4 CCDC144NL-AS1 CD101 CDK14 CECR6 CHST15 CLEC14A CLMP CRYGN CSMD2 CTIF CYGB DCLK2 DIRC1 DLL1 ELFN1 ERMN FAM126A FAM189A1 FAM26E FAM65C FAT3 FOXP2 FOXS1 FREM1 GATA5 GGT5 GJC1 GPER1 GRASP GRIK2 HAND2 HHIP HHIP-AS1 HOXA-AS2 HSPA12B HTRA3 IGFBP7-AS1 ILDR2 JAKMIP1…	104	LIM_MAMMARY_STEM_CELL_UP[11.0288049269384];BENPORATH_SUZ12_TARGETS[10.8478945166644];NAKAYAMA_SOFT_TISSUE_TUMORS_PCA2_DN[10.4235185233102];MEISSNER_BRAIN_HCP_WITH_H3K4ME3_AND_H3K27ME3[9.87488528491425];BENPORATH_ES_WITH_H3K27ME3[9.62868454023801];BOQUEST_STEM_CELL_CULTURED_VS_FRESH_UP[8.82620876573421];BENPORATH_EED_TARGETS[8.57800688335264];BENPORATH_PRC2_TARGETS[8.15014318921066];WANG_MLL_TARGE…	1.34e-07	3.32e-07	0.21543	1.04e-05	6.09e-06	0.00255055	0.053888
87	7	27 28 41 42 52 72 89	728	ABCC13 ADAD1 ADAM5 ADARB2-AS1 AGXT2 AHCYL2 ANKAR ANO7 ANP32D APOA5 APOBEC3D APOBEC4 ARHGEF38 ASB12 ASIP ASPRV1 ATCAY ATOH1 ATP13A5 ATXN3L B3GALT5-AS1 BANCR BARHL1 BCL6B BFSP2-AS1 BLID BOD1L2 BPIFA1 BPIFA3 BPIFA4P BPIFB6 BRINP1 BRS3 C11orf44 C11orf85 C11orf86 C14orf178 C19orf73 C19orf84 C1orf111 C1orf74 C20orf166-AS1 C20orf62 C22orf23 C22orf42 C2orf16 C3orf56 C4orf17 C4orf26 C7orf34 C8orf22 C9orf1…	26	KEGG_NEUROACTIVE_LIGAND_RECEPTOR_INTERACTION[11.9544579328825];SHEN_SMARCA2_TARGETS_DN[11.5608034901906];REACTOME_GPCR_DOWNSTREAM_SIGNALING[5.52373006975032];XU_HGF_TARGETS_REPRESSED_BY_AKT1_DN[5.25692671817617];REACTOME_CLASS_A1_RHODOPSIN_LIKE_RECEPTORS[5.21105142918635];REACTOME_GPCR_LIGAND_BINDING[5.04592569282626];REACTOME_SIGNALING_BY_GPCR[4.88482870303291];MIKKELSEN_MEF_HCP_WITH_H3K27ME3[4.…	0.219155	0.195007	0.153273	0.468416	0.0228651	0.478916	0.0952108
88	5	12 18 27 70 71	244	A2M-AS1 AADAT ADAM33 ADAMTS9 AFAP1L2 AGPAT4-IT1 ANO2 ARID2 BOLA3-AS1 BTBD11 C2orf40 CCDC8 COL26A1 CPT1C CPXM1 CUX2 CYYR1 DIRC3 DPP10 EGFEM1P ESYT1 FAM155B FAM161A FAM43A FAM69B FBN3 FIGN FILIP1 GAL3ST3 IGFBPL1 IGLON5 IL17RD KDM4D KIAA1549 KIF7 LAMA1 LEPREL4 LIN28B LINC00888 LIX1 LMBR1 LOXL3 MEX3A NANOS1 NAT14 NCKAP5L PABPC4L PCDHB11 PGBD1 PLEKHG2 PPP1R14A PRTFDC1 PSD2 RAB11FIP4 RAB39B RNFT2 RSPO4…	98	NAKAYAMA_SOFT_TISSUE_TUMORS_PCA1_DN[9.54391445895165];LIM_MAMMARY_STEM_CELL_UP[8.57142671202724];DEBIASI_APOPTOSIS_BY_REOVIRUS_INFECTION_DN[7.88622656315947];SMID_BREAST_CANCER_BASAL_UP[7.82186338588851];LI_WILMS_TUMOR_VS_FETAL_KIDNEY_1_DN[7.3422362150369];CAIRO_LIVER_DEVELOPMENT_UP[7.24223771810115];NAKAYAMA_SOFT_TISSUE_TUMORS_PCA2_UP[6.57842068715917];MEISSNER_BRAIN_HCP_WITH_H3K4ME3_AND_H3K27ME…	0.0637962	0.0457487	0.0276668	0.506938	0.0275511	0.352058	0.95445
89	27	4 8 10 11 12 13 17 26 27 28 33 34 36 41 44 46 54 57 67 72 73 74 79 83 85 86 87	937	ABCG8 ABRA ACOT6 ACPT ACTRT2 ADAMTS10 ADCY5 ADH4 ADORA2A-AS1 AKNAD1 AMER2 AMIGO3 ANHX ANKRD24 ANKRD34A AOC4P APCDD1L AQP10 ARNTL2-AS1 ASB10 ASIC4 ASIC5 ASMT ASMTL-AS1 ASPDH ATAD3B ATP11A-AS1 ATP13A4-AS1 ATP6V1G3 ATP8B5P AWAT1 AXDND1 B3GNT7 BAIAP2L2 BCORP1 BEND2 BEST3 BHLHE23 BRICD5 C10orf90 C11orf21 C11orf53 C11orf87 C11orf94 C12orf54 C14orf180 C15orf32 C16orf74 C17orf105 C17orf78 C19orf26 C19orf…	82	MIKKELSEN_MEF_HCP_WITH_H3K27ME3[21.6401375143724];KEGG_NEUROACTIVE_LIGAND_RECEPTOR_INTERACTION[21.402246804533];MARTENS_TRETINOIN_RESPONSE_UP[17.0095115680619];MIKKELSEN_MCV6_HCP_WITH_H3K27ME3[14.0397573856785];SHEN_SMARCA2_TARGETS_DN[12.5054790731352];REACTOME_GPCR_LIGAND_BINDING[11.1462234127879];BENPORATH_ES_WITH_H3K27ME3[11.1287810468888];MEISSNER_BRAIN_HCP_WITH_H3K27ME3[11.0034181598976];BEN…	0.214969	0.194309	0.127003	0.415684	0.0410981	0.42104	0.084005
90	5	10 17 55 60 62	235	ANLN ARHGAP11B BORA C5orf34 CCDC150 CCDC167 CDC45 CDCA2 CDCA5 CDCA7 CDK1 CENPH CENPK CENPL CENPU CENPW CKAP2L DDIAS DEPDC1 DEPDC1B DIAPH3 DLGAP5 DNA2 DSCC1 E2F7 EPT1 ESCO2 FAM83D FANCD2 GPR137C HELLS HJURP HYLS1 KIAA1524 KIF18B KIF20B KNSTRN MASTL MIS18A MND1 MTFR2 NCAPG NUF2 ORC1 ORC6 PHF19 PIF1 POC1A PTTG3P RMI2 SGOL1 SGOL2 SKA1 SKA3 SLC25A33 SYCE2 TBC1D31 TBC1D7 TCF19 TMEM194A TMPO-AS1 UBE2T Z…	519	GOBERT_OLIGODENDROCYTE_DIFFERENTIATION_UP[225.706843388423];DUTERTRE_ESTRADIOL_RESPONSE_24HR_UP[188.433228066584];KOBAYASHI_EGFR_SIGNALING_24HR_DN[177.414641883419];ROSTY_CERVICAL_CANCER_PROLIFERATION_CLUSTER[169.33073461057];SHEDDEN_LUNG_CANCER_POOR_SURVIVAL_A6[152.15548037916];KINSEY_TARGETS_OF_EWSR1_FLII_FUSION_UP[151.457231606275];SOTIRIOU_BREAST_CANCER_GRADE_1_VS_3_UP[149.261539864889];MARSO…	0.0536654	0.0716604	0.801038	0.444719	0.258546	0.414215	0.69154
