# Supplementary material for: Extracting a low-dimensional description of multiple gene expression datasets reveals a potential driver for tumor-associated stroma in ovarian cancer
Source: Genome Med. 2016 Jun 10;8:66. doi: 10.1186/s13073-016-0319-7 (PMC4902951; doi:10.1186/s13073-016-0319-7)
Supplement: Additional file 9: Table S4. — The manually examined five histologic phenotypes for randomly selected 98 TCGA ovarian cancer patients with their TCGA patient IDs listed in Column A. The histologic phenotypes considered include percent stroma (Column B), percent tumor (Column C), vessel formation and abundance (Column D), stroma type (Column E), and invasion pattern (Column F). (XLSX 12 kb) [file 13073_2016_319_MOESM9_ESM.xlsx]

## Sheet: MarasFeaturesMappedRandomSample
	%stroma	%tumor	FormedVesselsPresentAndAbundance	StromaType	InvasionPattern
TCGA-04-1338	80	20	minimal	desmoplastic	infiltrative
TCGA-04-1346	50	50	minimal	fibrous	expansile
TCGA-04-1347	40	60	minimal	fibrous	expansile
TCGA-04-1349	25	75	minimal	fibrous	expansile
TCGA-04-1356	15	85	minimal	desmoplastic	expansile/papillary
TCGA-04-1361	50	50	moderate	fibrous	expansile
TCGA-04-1514	40	60	moderate	fibrous	papillary
TCGA-04-1654	5	95	minimal	fibrous	expansile
TCGA-09-0367	5	95	minimal	fibrous	expansile
TCGA-09-1661	50	50	minimal	fibrous	expansile
TCGA-09-1665	40	60	minimal	fibrous	expansile
TCGA-09-1670	10	90	minimal	fibrous	papillary
TCGA-09-1672	80	20	minimal	fibrous	papillary
TCGA-09-2045	30	70	moderate	desmoplastic	infiltrative
TCGA-09-2049	30	70	moderate	fibrous	expansile
TCGA-09-2055	5	95	minimal	fibrous	expansile/papillary
TCGA-10-0927	50	50	moderate	fibrous	papillary
TCGA-10-0935	5	95	minimal	fibrous	expansile
TCGA-13-0723	5	95	minimal	fibrous	expansile
TCGA-13-0762	2	98	minimal	fibrous	expansile
TCGA-13-0791	20	80	minimal	fibrous	expansile
TCGA-13-0797	5	95	minimal	fibrous	expansile
TCGA-13-0893	60	40	minimal	desmoplastic	infiltrative
TCGA-13-0899	60	40	minimal	desmoplastic	expansile/papillary
TCGA-13-0905	20	80	moderate	fibrous	expansile
TCGA-13-0913	20	80	minimal	fibrous	expansile
TCGA-13-1477	50	50	minimal	fibrous	expansile/papillary
TCGA-13-1487	40	60	minimal	desmoplastic	infiltrative
TCGA-13-1495	60	40	minimal	fibrous	infiltrative
TCGA-13-1498	5	95	minimal	fibrous	expansile
TCGA-13-1509	70	30	moderate	fibrous	infiltrative
TCGA-20-1682	40	60	moderate	fibrous	infiltrative
TCGA-20-1685	5	95	minimal	fibrous	expansile
TCGA-23-1031	2	98	minimal	fibrous	expansile
TCGA-23-1117	50	50	abundant	fibrous	expansile
TCGA-23-2649	5	95	minimal	fibrous	expansile
TCGA-24-1105	65	35	minimal	fibrous	infiltrative
TCGA-24-1431	10	90	minimal	fibrous	expansile
TCGA-24-1436	50	50	minimal	desmoplastic	infiltrative
TCGA-24-1469	15	85	moderate	fibrous	expansile
TCGA-24-1548	15	85	minimal	fibrous	expansile
TCGA-24-1550	30	70	minimal	fibrous	expansile
TCGA-24-1603	5	95	moderate	fibrous	expansile
TCGA-24-1844	15	85	minimal	fibrous	expansile
TCGA-24-1846	40	60	minimal	fibrous	infiltrative
TCGA-24-1847	20	80	moderate	fibrous	expansile
TCGA-24-2019	20	80	moderate	fibrous	expansile
TCGA-24-2036	10	90	moderate	fibrous	infiltrative
TCGA-24-2260	30	70	minimal	fibrous	expansile
TCGA-24-2262	15	85	minimal	fibrous	expansile
TCGA-24-2271	35	65	minimal	fibrous	expansile
TCGA-24-2295	10	90	minimal	fibrous	expansile/papillary
TCGA-24-2297	40	60	minimal	fibrous	expansile
TCGA-25-1315	30	70	moderate	fibrous	papillary
TCGA-25-1317	20	80	abundant	fibrous	expansile
TCGA-25-1318	50	50	minimal	fibrous	expansile
TCGA-25-1319	50	50	abundant	fibrous	expansile
TCGA-25-1320	70	30	minimal	fibrous	infiltrative
TCGA-25-1321	50	50	abundant	fibrous	papillary/infiltrative
TCGA-25-1322	10	90	minimal	fibrous	expansile
TCGA-25-1626	60	40	moderate	desmoplastic	infiltrative
TCGA-25-1627	25	75	moderate	desmoplastic	infiltrative
TCGA-25-2397	5	95	minimal	fibrous	expansile
TCGA-25-2398	55	45	minimal	desmoplastic	infiltrative
TCGA-25-2400	15	85	moderate	fibrous	expansile
TCGA-25-2404	15	85	minimal	fibrous	infiltrative
TCGA-29-1688	20	80	minimal	desmoplastic	infiltrative
TCGA-29-1691	5	95	minimal	fibrous	expansile
TCGA-29-1695	60	40	minimal	desmoplastic	infiltrative
TCGA-29-1697	3	97	minimal	fibrous	expansile
TCGA-29-1701	20	80	minimal	fibrous	expansile
TCGA-29-1703	15	85	minimal	fibrous	expansile
TCGA-29-1769	30	70	minimal	fibrous	infiltrative
TCGA-29-1781	10	90	minimal	fibrous	expansile
TCGA-29-1783	50	50	minimal	desmoplastic	infiltrative
TCGA-29-2429	30	70	moderate	fibrous	expansile
TCGA-29-2431	10	90	minimal	fibrous	expansile
TCGA-30-1857	60	40	minimal	desmoplastic	infiltrative
TCGA-30-1860	15	85	minimal	desmoplastic	expansile/infiltrative
TCGA-31-1951	15	85	moderate	fibrous	infiltrative
TCGA-31-1956	25	75	minimal	desmoplastic	infiltrative
TCGA-36-1578	15	85	minimal	fibrous	expansile
TCGA-36-1580	40	50	minimal	desmoplastic	infiltrative
TCGA-57-1583	10	90	moderate	fibrous	expansile/papillary
TCGA-57-1994	50	50	moderate	fibrous	expansile
TCGA-59-2349	5	95	minimal	fibrous	expansile
TCGA-61-1730	10	90	moderate	desmoplastic	infiltrative
TCGA-61-1737	40	60	moderate	fibrous	infiltrative
TCGA-61-1740	55	45	minimal	desmoplastic	infiltrative
TCGA-61-1895	50	50	minimal	fibrous	infiltrative
TCGA-61-1900	10	90	moderate	fibrous	expansile
TCGA-61-1906	25	75	moderate	fibrous	expansile
TCGA-61-1910	5	95	minimal	fibrous	expansile
TCGA-61-1911	20	80	minimal	fibrous	expansile
TCGA-61-1998	90	10	minimal	fibrous	infiltrative
TCGA-61-2012	20	80	moderate	fibrous	expansile
TCGA-61-2088	15	85	abundant	fibrous	expansile
TCGA-61-2111	10	85	minimal	fibrous	expansile
