# Supplementary material for: Extracting a low-dimensional description of multiple gene expression datasets reveals a potential driver for tumor-associated stroma in ovarian cancer
Source: Genome Med. 2016 Jun 10;8:66. doi: 10.1186/s13073-016-0319-7 (PMC4902951; doi:10.1186/s13073-016-0319-7)
Supplement: Additional file 11: Table S5. — For five the most negatively correlated modules, the values of − log10 p from the pathway enrichment test (KEGG, Reactome, and BioCarta) (top) and from the TF binding enrichment test (bottom) are compared. For each of the five negatively correlated module pairs, we show five pathways and TFs that have the largest difference in the value of − log10 p between the two modules. (XLSX 10 kb) [file 13073_2016_319_MOESM11_ESM.xlsx]

## Sheet: Sheet1
Each entry of the table contains -log10 [p-value] that measures the significance of the enrichment
		Module 8	Module 11			Module 12	Module 47			Module 10	Module 47			Module 7	Module 50			Module 11	Module 74
GeneSet	REACTOME_MEIOTIC_SYNAPSIS	3.4107	0		BIOCARTA_CARM_ER_PATHWAY	0	5.5842		REACTOME_VIF_MEDIATED_DEGRADATION_OF_APOBEC3G	19.052	0		REACTOME_TCA_CYCLE_AND_RESPIRATORY_ELECTRON_TRANSPORT	0.0348	5.4206		REACTOME_TRANSPORT_OF_ORGANIC_ANIONS	0	3.6458
	REACTOME_PACKAGING_OF_TELOMERE_ENDS	3.2095	0		BIOCARTA_PITX2_PATHWAY	0	3.9098		REACTOME_RESPIRATORY_ELECTRON_TRANSPORT_ATP_SYNTHESIS_BY_CHEMIOSMOTIC_COUPLING_AND_HEAT_PRODUCTION_BY_UNCOUPLING_PROTEINS_	18.5789	0		KEGG_ALZHEIMERS_DISEASE	0.0917	5.3352		REACTOME_RECYCLING_OF_BILE_ACIDS_AND_SALTS	0	2.4281
	REACTOME_RNA_POL_I_PROMOTER_OPENING	2.5451	0		REACTOME_MEMBRANE_TRAFFICKING	3.9398	0.0428		REACTOME_CROSS_PRESENTATION_OF_SOLUBLE_EXOGENOUS_ANTIGENS_ENDOSOMES	18.2188	0		REACTOME_RESPIRATORY_ELECTRON_TRANSPORT	0.1183	5.2309		KEGG_LIMONENE_AND_PINENE_DEGRADATION	2.074	0
	REACTOME_MEIOSIS	2.511	0.3063		REACTOME_NOTCH1_INTRACELLULAR_DOMAIN_REGULATES_TRANSCRIPTION	0.3877	3.766		REACTOME_CDK_MEDIATED_PHOSPHORYLATION_AND_REMOVAL_OF_CDC6	18.2188	0		REACTOME_RESPIRATORY_ELECTRON_TRANSPORT_ATP_SYNTHESIS_BY_CHEMIOSMOTIC_COUPLING_AND_HEAT_PRODUCTION_BY_UNCOUPLING_PROTEINS_	0.0803	4.4658		KEGG_NEUROACTIVE_LIGAND_RECEPTOR_INTERACTION	0.0086	2.0719
	REACTOME_APOPTOSIS_INDUCED_DNA_FRAGMENTATION	2.1824	0		KEGG_NOTCH_SIGNALING_PATHWAY	0.3806	3.7133		REACTOME_REGULATION_OF_ORNITHINE_DECARBOXYLASE_ODC	18.0401	0		KEGG_OXIDATIVE_PHOSPHORYLATION	0.0391	4.0944		REACTOME_ACTIVATION_OF_CHAPERONE_GENES_BY_ATF6_ALPHA	1.9909	0
Transcription Factor	GABP	0	7.4656		EGR1	0.003	10.2444		VDR	19.4753	0.6487		GABP	0.9246	13.7104		GABP	7.4656	0
	VDR	0.0002	5.92		TFAP2A	0.0872	6.0574		XRN2	18.6685	0.1057		ETS1	0.2185	9.3017		VDR	5.92	0
	FOXP3	0	5.8423		DACH1	0.0377	5.462		GABP	16.1457	0.3596		FLI1	2.4326	7.8052		FOXP3	5.8423	0
	ETS1	0.0016	4.8866		E2F1	0.4747	5.4438		ETS1	15.9599	0.3438		FOXP1	0.0409	4.8011		ETS1	4.8866	0
	E2F4	0.0001	4.8689		VDR	5.4657	0.6487		HOXC9	14.625	1.0066		HOXC9	0.9114	5.4842		E2F4	4.8689	0
