# Supplementary material for: Extracting a low-dimensional description of multiple gene expression datasets reveals a potential driver for tumor-associated stroma in ovarian cancer
Source: Genome Med. 2016 Jun 10;8:66. doi: 10.1186/s13073-016-0319-7 (PMC4902951; doi:10.1186/s13073-016-0319-7)
Supplement: Additional file 15: Table S9. — The assignment of the patients from TCGA ovarian cancer study [2] into four subtypes based on the INSPIRE latent variables. (XLSX 16 kb) [file 13073_2016_319_MOESM15_ESM.xlsx]

## Sheet: Sheet1
ID	Subtype
TCGA-09-0364	Vascular
TCGA-09-0365	Vascular
TCGA-09-0366	Immunoresponsive
TCGA-09-0367	Immunoresponsive
TCGA-09-0369	Vascular
TCGA-13-0714	Fibrous
TCGA-13-0717	Vascular
TCGA-13-0723	Immunoresponsive
TCGA-13-0724	Vascular
TCGA-13-0725	Immunoresponsive
TCGA-13-0726	Fibrous
TCGA-13-0727	Vascular
TCGA-13-0730	Vascular
TCGA-13-0757	Vascular
TCGA-13-0758	Immunoresponsive
TCGA-13-0761	Stromal
TCGA-13-0762	Fibrous
TCGA-13-0764	Fibrous
TCGA-13-0768	Stromal
TCGA-13-0791	Fibrous
TCGA-13-0792	Fibrous
TCGA-13-0793	Stromal
TCGA-13-0794	Vascular
TCGA-13-0795	Immunoresponsive
TCGA-13-0800	Vascular
TCGA-13-0801	Immunoresponsive
TCGA-13-0802	Vascular
TCGA-13-0803	Fibrous
TCGA-13-0804	Fibrous
TCGA-13-0805	Fibrous
TCGA-04-1331	Vascular
TCGA-04-1332	Stromal
TCGA-04-1335	Fibrous
TCGA-04-1336	Fibrous
TCGA-04-1337	Stromal
TCGA-04-1338	Stromal
TCGA-04-1341	Vascular
TCGA-04-1342	Immunoresponsive
TCGA-04-1343	Fibrous
TCGA-04-1346	Immunoresponsive
TCGA-04-1347	Vascular
TCGA-04-1348	Immunoresponsive
TCGA-04-1349	Fibrous
TCGA-04-1350	Vascular
TCGA-04-1351	Vascular
TCGA-04-1356	Fibrous
TCGA-04-1357	Immunoresponsive
TCGA-04-1360	Vascular
TCGA-04-1361	Immunoresponsive
TCGA-04-1362	Immunoresponsive
TCGA-04-1364	Vascular
TCGA-04-1365	Immunoresponsive
TCGA-04-1367	Fibrous
TCGA-04-1369	Immunoresponsive
TCGA-04-1371	Vascular
TCGA-04-1514	Vascular
TCGA-04-1516	Immunoresponsive
TCGA-04-1517	Vascular
TCGA-04-1519	Vascular
TCGA-04-1525	Fibrous
TCGA-04-1530	Fibrous
TCGA-04-1536	Fibrous
TCGA-04-1542	Vascular
TCGA-04-1638	Fibrous
TCGA-04-1644	Fibrous
TCGA-04-1646	Fibrous
TCGA-04-1648	Immunoresponsive
TCGA-04-1649	Fibrous
TCGA-04-1651	Fibrous
TCGA-04-1652	Fibrous
TCGA-04-1654	Fibrous
TCGA-04-1655	Vascular
TCGA-09-1659	Immunoresponsive
TCGA-09-1661	Fibrous
TCGA-09-1662	Immunoresponsive
TCGA-09-1664	Vascular
TCGA-09-1665	Fibrous
TCGA-09-1666	Immunoresponsive
TCGA-09-1667	Immunoresponsive
TCGA-09-1668	Stromal
TCGA-09-1669	Vascular
TCGA-09-1670	Immunoresponsive
TCGA-09-1672	Fibrous
TCGA-09-1673	Vascular
TCGA-09-1674	Vascular
TCGA-09-1675	Fibrous
TCGA-09-2043	Fibrous
TCGA-09-2044	Immunoresponsive
TCGA-09-2045	Immunoresponsive
TCGA-09-2048	Vascular
TCGA-09-2049	Vascular
TCGA-09-2050	Vascular
TCGA-09-2051	Immunoresponsive
TCGA-09-2053	Fibrous
TCGA-09-2054	Vascular
TCGA-09-2055	Fibrous
TCGA-09-2056	Immunoresponsive
TCGA-10-0925	Fibrous
TCGA-10-0926	Vascular
TCGA-10-0927	Vascular
TCGA-10-0928	Vascular
TCGA-10-0930	Stromal
TCGA-10-0931	Immunoresponsive
TCGA-10-0933	Vascular
TCGA-10-0934	Vascular
TCGA-10-0935	Fibrous
TCGA-10-0936	Immunoresponsive
TCGA-10-0937	Immunoresponsive
TCGA-10-0938	Vascular
TCGA-13-0720	Immunoresponsive
TCGA-13-0751	Fibrous
TCGA-13-0755	Fibrous
TCGA-13-0765	Fibrous
TCGA-13-0766	Immunoresponsive
TCGA-13-0797	Fibrous
TCGA-13-0799	Vascular
TCGA-13-0807	Fibrous
TCGA-13-0883	Fibrous
TCGA-13-0884	Immunoresponsive
TCGA-13-0885	Immunoresponsive
TCGA-13-0886	Stromal
TCGA-13-0887	Immunoresponsive
TCGA-13-0888	Vascular
TCGA-13-0889	Immunoresponsive
TCGA-13-0890	Stromal
TCGA-13-0891	Immunoresponsive
TCGA-13-0893	Immunoresponsive
TCGA-13-0894	Fibrous
TCGA-13-0897	Immunoresponsive
TCGA-13-0899	Vascular
TCGA-13-0900	Stromal
TCGA-13-0901	Fibrous
TCGA-13-0903	Fibrous
TCGA-13-0904	Fibrous
TCGA-13-0905	Immunoresponsive
TCGA-13-0906	Vascular
TCGA-13-0908	Stromal
TCGA-13-0910	Immunoresponsive
TCGA-13-0911	Stromal
TCGA-13-0912	Fibrous
TCGA-13-0913	Vascular
TCGA-13-0916	Immunoresponsive
TCGA-13-0919	Stromal
TCGA-13-0920	Vascular
TCGA-13-0921	Fibrous
TCGA-13-0923	Immunoresponsive
TCGA-13-0924	Immunoresponsive
TCGA-13-1403	Immunoresponsive
TCGA-13-1404	Fibrous
TCGA-13-1405	Stromal
TCGA-13-1407	Vascular
TCGA-13-1408	Stromal
TCGA-13-1409	Vascular
TCGA-13-1410	Immunoresponsive
TCGA-13-1411	Stromal
TCGA-13-1412	Fibrous
TCGA-13-1477	Fibrous
TCGA-13-1481	Stromal
TCGA-13-1482	Fibrous
TCGA-13-1483	Immunoresponsive
TCGA-13-1484	Fibrous
TCGA-13-1485	Stromal
TCGA-13-1487	Vascular
TCGA-13-1488	Immunoresponsive
TCGA-13-1489	Vascular
TCGA-13-1491	Fibrous
TCGA-13-1492	Vascular
TCGA-13-1494	Stromal
TCGA-13-1495	Fibrous
TCGA-13-1496	Immunoresponsive
TCGA-13-1497	Immunoresponsive
TCGA-13-1498	Immunoresponsive
TCGA-13-1499	Stromal
TCGA-13-1500	Immunoresponsive
TCGA-13-1501	Fibrous
TCGA-13-1504	Stromal
TCGA-13-1505	Vascular
TCGA-13-1506	Vascular
TCGA-13-1507	Stromal
TCGA-13-1509	Fibrous
TCGA-13-1510	Fibrous
TCGA-13-1511	Immunoresponsive
TCGA-13-1512	Immunoresponsive
TCGA-13-2057	Vascular
TCGA-13-2059	Fibrous
TCGA-13-2060	Immunoresponsive
TCGA-13-2061	Immunoresponsive
TCGA-13-2065	Immunoresponsive
TCGA-13-2066	Vascular
TCGA-13-2071	Immunoresponsive
TCGA-20-0987	Immunoresponsive
TCGA-20-0990	Vascular
TCGA-20-0991	Immunoresponsive
TCGA-20-0996	Fibrous
TCGA-20-1682	Stromal
TCGA-20-1683	Vascular
TCGA-20-1684	Vascular
TCGA-20-1685	Immunoresponsive
TCGA-20-1686	Fibrous
TCGA-20-1687	Fibrous
TCGA-23-1021	Fibrous
TCGA-23-1022	Vascular
TCGA-23-1023	Stromal
TCGA-23-1024	Vascular
TCGA-23-1026	Immunoresponsive
TCGA-23-1027	Immunoresponsive
TCGA-23-1028	Immunoresponsive
TCGA-23-1029	Immunoresponsive
TCGA-23-1030	Immunoresponsive
TCGA-23-1031	Vascular
TCGA-23-1032	Vascular
TCGA-23-1107	Vascular
TCGA-23-1109	Immunoresponsive
TCGA-23-1110	Vascular
TCGA-23-1111	Vascular
TCGA-23-1113	Vascular
TCGA-23-1114	Vascular
TCGA-23-1116	Stromal
TCGA-23-1117	Stromal
TCGA-23-1118	Immunoresponsive
TCGA-23-1119	Immunoresponsive
TCGA-23-1120	Immunoresponsive
TCGA-23-1121	Fibrous
TCGA-23-1122	Immunoresponsive
TCGA-23-1123	Immunoresponsive
TCGA-23-1124	Fibrous
TCGA-23-1809	Vascular
TCGA-23-2072	Fibrous
TCGA-23-2077	Immunoresponsive
TCGA-23-2078	Stromal
TCGA-23-2079	Immunoresponsive
TCGA-23-2081	Immunoresponsive
TCGA-23-2084	Immunoresponsive
TCGA-23-2641	Fibrous
TCGA-23-2643	Vascular
TCGA-23-2645	Vascular
TCGA-23-2647	Immunoresponsive
TCGA-23-2649	Immunoresponsive
TCGA-24-0966	Fibrous
TCGA-24-0968	Stromal
TCGA-24-0970	Stromal
TCGA-24-0975	Stromal
TCGA-24-0979	Immunoresponsive
TCGA-24-0980	Stromal
TCGA-24-0982	Vascular
TCGA-24-1103	Immunoresponsive
TCGA-24-1104	Immunoresponsive
TCGA-24-1105	Fibrous
TCGA-24-1413	Fibrous
TCGA-24-1416	Immunoresponsive
TCGA-24-1417	Immunoresponsive
TCGA-24-1418	Vascular
TCGA-24-1419	Vascular
TCGA-24-1422	Stromal
TCGA-24-1423	Immunoresponsive
TCGA-24-1424	Vascular
TCGA-24-1425	Stromal
TCGA-24-1426	Vascular
TCGA-24-1427	Stromal
TCGA-24-1428	Immunoresponsive
TCGA-24-1430	Vascular
TCGA-24-1431	Fibrous
TCGA-24-1434	Stromal
TCGA-24-1435	Immunoresponsive
TCGA-24-1436	Immunoresponsive
TCGA-24-1463	Stromal
TCGA-24-1464	Fibrous
TCGA-24-1466	Fibrous
TCGA-24-1467	Fibrous
TCGA-24-1469	Vascular
TCGA-24-1470	Immunoresponsive
TCGA-24-1471	Fibrous
TCGA-24-1474	Vascular
TCGA-24-1544	Vascular
TCGA-24-1545	Stromal
TCGA-24-1546	Stromal
TCGA-24-1548	Vascular
TCGA-24-1549	Immunoresponsive
TCGA-24-1550	Stromal
TCGA-24-1551	Immunoresponsive
TCGA-24-1552	Immunoresponsive
TCGA-24-1553	Stromal
TCGA-24-1555	Fibrous
TCGA-24-1556	Immunoresponsive
TCGA-24-1557	Immunoresponsive
TCGA-24-1558	Vascular
TCGA-24-1560	Vascular
TCGA-24-1562	Stromal
TCGA-24-1563	Stromal
TCGA-24-1564	Stromal
TCGA-24-1565	Fibrous
TCGA-24-1567	Vascular
TCGA-24-1603	Immunoresponsive
TCGA-24-1604	Immunoresponsive
TCGA-24-1614	Fibrous
TCGA-24-1616	Fibrous
TCGA-24-1842	Immunoresponsive
TCGA-24-1843	Immunoresponsive
TCGA-24-1844	Vascular
TCGA-24-1845	Fibrous
TCGA-24-1846	Immunoresponsive
TCGA-24-1847	Immunoresponsive
TCGA-24-1849	Stromal
TCGA-24-1850	Vascular
TCGA-24-1920	Immunoresponsive
TCGA-24-1923	Fibrous
TCGA-24-1924	Immunoresponsive
TCGA-24-1928	Immunoresponsive
TCGA-24-1930	Immunoresponsive
TCGA-24-2019	Vascular
TCGA-24-2020	Vascular
TCGA-24-2023	Immunoresponsive
TCGA-24-2024	Immunoresponsive
TCGA-24-2026	Immunoresponsive
TCGA-24-2027	Vascular
TCGA-24-2029	Stromal
TCGA-24-2030	Vascular
TCGA-24-2033	Vascular
TCGA-24-2035	Stromal
TCGA-24-2036	Vascular
TCGA-24-2038	Fibrous
TCGA-24-2254	Immunoresponsive
TCGA-24-2260	Fibrous
TCGA-24-2261	Immunoresponsive
TCGA-24-2262	Stromal
TCGA-24-2267	Immunoresponsive
TCGA-24-2271	Stromal
TCGA-24-2280	Stromal
TCGA-24-2281	Immunoresponsive
TCGA-24-2288	Immunoresponsive
TCGA-24-2289	Stromal
TCGA-24-2290	Immunoresponsive
TCGA-24-2293	Stromal
TCGA-24-2295	Vascular
TCGA-24-2297	Immunoresponsive
TCGA-24-2298	Stromal
TCGA-25-1312	Vascular
TCGA-25-1313	Immunoresponsive
TCGA-25-1314	Immunoresponsive
TCGA-25-1315	Vascular
TCGA-25-1316	Vascular
TCGA-25-1317	Vascular
TCGA-25-1318	Immunoresponsive
TCGA-25-1319	Immunoresponsive
TCGA-25-1320	Stromal
TCGA-25-1321	Vascular
TCGA-25-1322	Immunoresponsive
TCGA-25-1323	Vascular
TCGA-25-1324	Vascular
TCGA-25-1325	Immunoresponsive
TCGA-25-1326	Stromal
TCGA-25-1328	Stromal
TCGA-25-1329	Stromal
TCGA-25-1623	Stromal
TCGA-25-1625	Stromal
TCGA-25-1626	Stromal
TCGA-25-1627	Vascular
TCGA-25-1628	Stromal
TCGA-25-1630	Stromal
TCGA-25-1631	Immunoresponsive
TCGA-25-1632	Vascular
TCGA-25-1633	Stromal
TCGA-25-1634	Vascular
TCGA-25-1635	Stromal
TCGA-25-1870	Vascular
TCGA-25-1871	Vascular
TCGA-25-1877	Vascular
TCGA-25-1878	Immunoresponsive
TCGA-25-2042	Stromal
TCGA-25-2391	Immunoresponsive
TCGA-25-2392	Immunoresponsive
TCGA-25-2393	Vascular
TCGA-25-2396	Immunoresponsive
TCGA-25-2397	Immunoresponsive
TCGA-25-2398	Stromal
TCGA-25-2399	Immunoresponsive
TCGA-25-2400	Vascular
TCGA-25-2401	Stromal
TCGA-25-2404	Stromal
TCGA-25-2408	Stromal
TCGA-25-2409	Fibrous
TCGA-29-1688	Immunoresponsive
TCGA-29-1690	Stromal
TCGA-29-1691	Immunoresponsive
TCGA-29-1693	Stromal
TCGA-29-1694	Stromal
TCGA-29-1695	Immunoresponsive
TCGA-29-1696	Immunoresponsive
TCGA-29-1697	Vascular
TCGA-29-1698	Vascular
TCGA-29-1699	Immunoresponsive
TCGA-29-1701	Immunoresponsive
TCGA-29-1702	Vascular
TCGA-29-1703	Immunoresponsive
TCGA-29-1705	Stromal
TCGA-29-1707	Immunoresponsive
TCGA-29-1710	Stromal
TCGA-29-1711	Immunoresponsive
TCGA-29-1761	Vascular
TCGA-29-1762	Vascular
TCGA-29-1763	Vascular
TCGA-29-1764	Stromal
TCGA-29-1766	Stromal
TCGA-29-1768	Stromal
TCGA-29-1769	Immunoresponsive
TCGA-29-1770	Stromal
TCGA-29-1771	Immunoresponsive
TCGA-29-1774	Vascular
TCGA-29-1775	Fibrous
TCGA-29-1776	Immunoresponsive
TCGA-29-1777	Stromal
TCGA-29-1778	Immunoresponsive
TCGA-29-1781	Fibrous
TCGA-29-1783	Vascular
TCGA-29-1784	Fibrous
TCGA-29-1785	Immunoresponsive
TCGA-29-2414	Vascular
TCGA-29-2425	Vascular
TCGA-29-2427	Immunoresponsive
TCGA-29-2428	Immunoresponsive
TCGA-29-2429	Fibrous
TCGA-29-2431	Vascular
TCGA-29-2432	Immunoresponsive
TCGA-29-2434	Vascular
TCGA-29-2436	Stromal
TCGA-30-1714	Fibrous
TCGA-30-1718	Immunoresponsive
TCGA-30-1853	Fibrous
TCGA-30-1855	Stromal
TCGA-30-1856	Immunoresponsive
TCGA-30-1857	Fibrous
TCGA-30-1859	Vascular
TCGA-30-1860	Immunoresponsive
TCGA-30-1861	Stromal
TCGA-30-1862	Immunoresponsive
TCGA-30-1866	Vascular
TCGA-30-1867	Stromal
TCGA-30-1880	Fibrous
TCGA-30-1887	Stromal
TCGA-30-1891	Stromal
TCGA-30-1892	Stromal
TCGA-31-1944	Immunoresponsive
TCGA-31-1946	Stromal
TCGA-31-1950	Immunoresponsive
TCGA-31-1951	Stromal
TCGA-31-1953	Immunoresponsive
TCGA-31-1956	Stromal
TCGA-31-1959	Stromal
TCGA-36-1568	Immunoresponsive
TCGA-36-1569	Stromal
TCGA-36-1570	Immunoresponsive
TCGA-36-1571	Vascular
TCGA-36-1574	Immunoresponsive
TCGA-36-1575	Vascular
TCGA-36-1576	Stromal
TCGA-36-1577	Vascular
TCGA-36-1578	Fibrous
TCGA-36-1580	Stromal
TCGA-36-1581	Immunoresponsive
TCGA-36-2529	Immunoresponsive
TCGA-36-2530	Immunoresponsive
TCGA-36-2532	Immunoresponsive
TCGA-36-2533	Immunoresponsive
TCGA-36-2534	Fibrous
TCGA-36-2537	Fibrous
TCGA-36-2538	Stromal
TCGA-36-2540	Stromal
TCGA-36-2542	Stromal
TCGA-36-2543	Immunoresponsive
TCGA-36-2544	Vascular
TCGA-36-2545	Immunoresponsive
TCGA-36-2547	Vascular
TCGA-36-2548	Immunoresponsive
TCGA-36-2549	Immunoresponsive
TCGA-36-2551	Immunoresponsive
TCGA-36-2552	Vascular
TCGA-42-2587	Stromal
TCGA-42-2588	Stromal
TCGA-42-2589	Immunoresponsive
TCGA-42-2590	Stromal
TCGA-42-2591	Vascular
TCGA-57-1582	Immunoresponsive
TCGA-57-1583	Fibrous
TCGA-57-1584	Fibrous
TCGA-57-1585	Stromal
TCGA-57-1586	Vascular
TCGA-57-1992	Vascular
TCGA-57-1993	Vascular
TCGA-57-1994	Immunoresponsive
TCGA-59-2348	Immunoresponsive
TCGA-59-2349	Fibrous
TCGA-59-2350	Immunoresponsive
TCGA-59-2351	Immunoresponsive
TCGA-59-2352	Vascular
TCGA-59-2354	Stromal
TCGA-59-2355	Immunoresponsive
TCGA-59-2363	Vascular
TCGA-59-2372	Vascular
TCGA-61-1721	Stromal
TCGA-61-1722	Immunoresponsive
TCGA-61-1724	Immunoresponsive
TCGA-61-1725	Immunoresponsive
TCGA-61-1727	Immunoresponsive
TCGA-61-1728	Fibrous
TCGA-61-1730	Vascular
TCGA-61-1733	Vascular
TCGA-61-1734	Immunoresponsive
TCGA-61-1736	Immunoresponsive
TCGA-61-1737	Immunoresponsive
TCGA-61-1738	Immunoresponsive
TCGA-61-1740	Immunoresponsive
TCGA-61-1741	Vascular
TCGA-61-1743	Vascular
TCGA-61-1895	Stromal
TCGA-61-1899	Vascular
TCGA-61-1900	Vascular
TCGA-61-1901	Stromal
TCGA-61-1903	Fibrous
TCGA-61-1904	Fibrous
TCGA-61-1906	Immunoresponsive
TCGA-61-1907	Immunoresponsive
TCGA-61-1910	Immunoresponsive
TCGA-61-1911	Immunoresponsive
TCGA-61-1913	Immunoresponsive
TCGA-61-1914	Immunoresponsive
TCGA-61-1915	Fibrous
TCGA-61-1917	Immunoresponsive
TCGA-61-1918	Immunoresponsive
TCGA-61-1919	Stromal
TCGA-61-1995	Immunoresponsive
TCGA-61-1998	Stromal
TCGA-61-2000	Immunoresponsive
TCGA-61-2002	Stromal
TCGA-61-2003	Stromal
TCGA-61-2008	Immunoresponsive
TCGA-61-2009	Stromal
TCGA-61-2012	Immunoresponsive
TCGA-61-2016	Immunoresponsive
TCGA-61-2017	Fibrous
TCGA-61-2018	Fibrous
TCGA-61-2087	Fibrous
TCGA-61-2088	Vascular
TCGA-61-2092	Vascular
TCGA-61-2094	Immunoresponsive
TCGA-61-2095	Fibrous
TCGA-61-2096	Vascular
TCGA-61-2097	Stromal
TCGA-61-2098	Vascular
TCGA-61-2101	Fibrous
TCGA-61-2102	Vascular
TCGA-61-2104	Immunoresponsive
TCGA-61-2109	Immunoresponsive
TCGA-61-2110	Vascular
TCGA-61-2111	Vascular
TCGA-61-2113	Stromal
TCGA-61-2610	Fibrous
TCGA-61-2611	Stromal
TCGA-61-2612	Immunoresponsive
TCGA-61-2613	Immunoresponsive
TCGA-61-2614	Immunoresponsive
