# Supplementary material for: Extracting a low-dimensional description of multiple gene expression datasets reveals a potential driver for tumor-associated stroma in ovarian cancer
Source: Genome Med. 2016 Jun 10;8:66. doi: 10.1186/s13073-016-0319-7 (PMC4902951; doi:10.1186/s13073-016-0319-7)
Supplement: Additional file 18: Table S10. — The enrichment of the marker modules that were selected by the Significance Analysis of Microarrays (SAM) procedure to be significantly differentially expressed in one of the four INSPIRE subtypes with MSigDB C5 categories of genes. Column A: ID of the module. Column B: The enriched MSigDB C5 category and − log10 p of the enrichment based on Fisher’s exact test. (XLSX 21 kb) [file 13073_2016_319_MOESM18_ESM.xlsx]

## Sheet: Sheet1
MODULE ID	MSigDB C5 ENRICHMENT (-log10(p-value))
5	PROTEINACEOUS_EXTRACELLULAR_MATRIX(12.651935021746908); EXTRACELLULAR_MATRIX(12.571352329843034); EXTRACELLULAR_MATRIX_PART(9.647524824321872); EXTRACELLULAR_REGION(8.834806081550822); EXTRACELLULAR_REGION_PART(8.603690241041184); COLLAGEN(7.581855582270913); EXTRACELLULAR_MATRIX_STRUCTURAL_CONSTITUENT(4.545758200455486); MULTICELLULAR_ORGANISMAL_DEVELOPMENT(4.454712248408941); ORGAN_DEVELOPMENT(…
6	PROTEINACEOUS_EXTRACELLULAR_MATRIX(14.118740473253958); EXTRACELLULAR_MATRIX(14.031935122069493); EXTRACELLULAR_REGION_PART(13.173034659134876); EXTRACELLULAR_REGION(11.496099599129472); EXTRACELLULAR_MATRIX_STRUCTURAL_CONSTITUENT(7.375292130504504); SKELETAL_DEVELOPMENT(6.202764242239933); MULTICELLULAR_ORGANISMAL_DEVELOPMENT(6.182506371053761); METALLOPEPTIDASE_ACTIVITY(5.370910434907463); ORGA…
70	DEFENSE_RESPONSE(5.397431627629768); RESPONSE_TO_OTHER_ORGANISM(5.340410406455916); RESPONSE_TO_VIRUS(5.112639492495254); RESPONSE_TO_BIOTIC_STIMULUS(4.291754727949485); DOUBLE_STRANDED_RNA_BINDING(3.7816637010446454); MULTI_ORGANISM_PROCESS(3.5846496292570813); PML_BODY(2.62920276607699); I_KAPPAB_KINASE_NF_KAPPAB_CASCADE(2.4173013278083033); NUCLEAR_BODY(1.943495723039903); CELL_PROLIFERATION_G…
71	IMMUNE_RESPONSE(11.33524390152262); IMMUNE_SYSTEM_PROCESS(10.107395125679455); DEFENSE_RESPONSE(6.97633182763829); PROTEIN_KINASE_CASCADE(6.628955823492038); CYTOKINE_BINDING(6.2881065326283805); REGULATION_OF_I_KAPPAB_KINASE_NF_KAPPAB_CASCADE(6.1756060287897325); POSITIVE_REGULATION_OF_SIGNAL_TRANSDUCTION(5.884415898750892); POSITIVE_REGULATION_OF_I_KAPPAB_KINASE_NF_KAPPAB_CASCADE(5.480946419713…
78	IMMUNE_SYSTEM_PROCESS(23.112152419228728); IMMUNE_RESPONSE(16.87652687502911); DEFENSE_RESPONSE(14.288297895353944); PLASMA_MEMBRANE(12.200043357044322); RESPONSE_TO_EXTERNAL_STIMULUS(8.644912625643354); INTEGRAL_TO_PLASMA_MEMBRANE(8.459142317119673); INTRINSIC_TO_PLASMA_MEMBRANE(8.359212584521716); CELLULAR_DEFENSE_RESPONSE(8.354892473876827); PLASMA_MEMBRANE_PART(8.326570034400929); MEMBRANE(8.…
79	IMMUNE_SYSTEM_PROCESS(16.967980750820928); IMMUNE_RESPONSE(16.40679332498276); DEFENSE_RESPONSE(13.874944339543884); PLASMA_MEMBRANE(12.63477142635351); LYMPHOCYTE_ACTIVATION(10.649596878053492); REGULATION_OF_IMMUNE_SYSTEM_PROCESS(10.412869610384952); LEUKOCYTE_ACTIVATION(10.187043064808279); T_CELL_ACTIVATION(9.775440458233863); CELL_ACTIVATION(9.664481421880978); POSITIVE_REGULATION_OF_MULTICE…
81	CASPASE_REGULATOR_ACTIVITY(3.5727683247818933); POSITIVE_REGULATION_OF_MAP_KINASE_ACTIVITY(3.1577296448700447); SIGNAL_TRANSDUCTION(2.635745788256774); DEFENSE_RESPONSE(2.5244208187672688); REGULATION_OF_MAP_KINASE_ACTIVITY(2.5099032401507513); PHOSPHORIC_ESTER_HYDROLASE_ACTIVITY(2.50070622453013); HYDROLASE_ACTIVITY_ACTING_ON_ESTER_BONDS(2.488530249570724); POSITIVE_REGULATION_OF_CATALYTIC_ACTIV…
86	PLASMA_MEMBRANE(6.968649516217582); PLASMA_MEMBRANE_PART(6.345128053456573); INTEGRAL_TO_PLASMA_MEMBRANE(4.411434295671435); INTRINSIC_TO_PLASMA_MEMBRANE(4.3428432598581175); INTEGRAL_TO_MEMBRANE(3.3742104029399367); ANATOMICAL_STRUCTURE_MORPHOGENESIS(3.368723300760031); MEMBRANE(3.324158155521872); MEMBRANE_PART(3.2989996691551613); INTRINSIC_TO_MEMBRANE(3.2896934776601316); ORGAN_MORPHOGENESIS(…
87	G_PROTEIN_COUPLED_RECEPTOR_PROTEIN_SIGNALING_PATHWAY(11.127653464111155); G_PROTEIN_COUPLED_RECEPTOR_ACTIVITY(10.972204496813323); RHODOPSIN_LIKE_RECEPTOR_ACTIVITY(10.557907683327661); INTEGRAL_TO_PLASMA_MEMBRANE(9.339847959137293); PLASMA_MEMBRANE_PART(9.297065446577285); INTRINSIC_TO_PLASMA_MEMBRANE(9.21268041709741); PLASMA_MEMBRANE(8.7629452795233); INTEGRAL_TO_MEMBRANE(8.373780711919169); IN…
89	G_PROTEIN_COUPLED_RECEPTOR_PROTEIN_SIGNALING_PATHWAY(14.303826357691282); INTRINSIC_TO_PLASMA_MEMBRANE(14.242499532868395); PLASMA_MEMBRANE_PART(14.140104300851787); NEUROLOGICAL_SYSTEM_PROCESS(14.05609052876124); INTEGRAL_TO_PLASMA_MEMBRANE(13.987637604563032); CELL_CELL_SIGNALING(13.930078927180404); PLASMA_MEMBRANE(13.006383371835053); G_PROTEIN_COUPLED_RECEPTOR_ACTIVITY(12.950504372219834); S…
